# Supplementary material for: Saturation Mutagenesis of the HIV-1 Envelope CD4 Binding Loop Reveals Residues Controlling Distinct Trimer Conformations
Source: PLoS Pathog. 2016 Nov 7;12(11):e1005988. doi: 10.1371/journal.ppat.1005988 (PMC5098743; doi:10.1371/journal.ppat.1005988)
Supplement: S1 Table — The fitness effect, p value and classification (deleterious, wt-like and beneficial) of each amino acid substitution in P1 library (Excel file). (XLSX) [file ppat.1005988.s001.xlsx]

## Sheet: S1 Table
	S1 Table
	Datasets of amino acid fitness effect
	Amino Acid Position	Encoded Amino Acid	Fitness Effect (normalized so that average WT synonym=0 and average stop=-1)	p_value	group	group (after FDR)
	361	A	-1	0	Deleterious	Deleterious
	361	C	-1.03748	0	Deleterious	Deleterious
	361	D	-1.02619	0	Deleterious	Deleterious
	361	E	-1	0	Deleterious	Deleterious
	361	F	-0.141809	0.3347	WT-like	WT-like
	361	G	-1	0	Deleterious	Deleterious
	361	H	-1.13641	0	Deleterious	Deleterious
	361	I	-0.944005	0	Deleterious	Deleterious
	361	K	-1.0821	0	Deleterious	Deleterious
	361	L	-0.237216	0.0809	WT-like	WT-like
	361	M	-0.665174	0.0447	WT-like	WT-like
	361	N	-1.10937	0	Deleterious	Deleterious
	361	P	-1.22185	0	Deleterious	Deleterious
	361	Q	-1.03961	0	Deleterious	Deleterious
	361	R	-1	0	Deleterious	Deleterious
	361	S	-1	0	Deleterious	Deleterious
	361	T	-1	0	Deleterious	Deleterious
	361	V	-0.804672	0.0003	Deleterious	Deleterious
	361	Y	-0.295061	0.1773	WT-like	WT-like
	361	*	-1	0	Deleterious	Deleterious
	362	A	-0.690833	0.0019	Deleterious	Deleterious
	362	C	-0.970965	0	Deleterious	Deleterious
	362	D	0.343669	0.0632	WT-like	WT-like
	362	E	0.0608347	0.3418	WT-like	WT-like
	362	F	-0.73156	0.0198	Deleterious	WT-like
	362	G	-0.587156	0.0089	Deleterious	Deleterious
	362	H	-0.721939	0.007	Deleterious	Deleterious
	362	I	-0.376339	0.1146	WT-like	WT-like
	362	K	-0.118382	0.3544	WT-like	WT-like
	362	L	-0.515889	0.0377	WT-like	WT-like
	362	M	-0.332987	0.2205	WT-like	WT-like
	362	N	0.148873	0.216	WT-like	WT-like
	362	P	-1.21507	0	Deleterious	Deleterious
	362	Q	-0.488665	0.0719	WT-like	WT-like
	362	R	-0.183423	0.1345	WT-like	WT-like
	362	S	-0.380305	0.038	WT-like	WT-like
	362	T	-0.32643	0.097	WT-like	WT-like
	362	V	-0.633501	0.0103	Deleterious	Deleterious
	362	W	-1.19155	0	Deleterious	Deleterious
	362	Y	-0.702325	0.0133	Deleterious	Deleterious
	362	*	-1	0	Deleterious	Deleterious
	363	A	-0.321936	0.0977	WT-like	WT-like
	363	C	-0.895328	0	Deleterious	Deleterious
	363	D	0.178486	0.1753	WT-like	WT-like
	363	E	0.40912	0.0318	WT-like	WT-like
	363	F	-1.13862	0	Deleterious	Deleterious
	363	G	-0.633465	0.0032	Deleterious	Deleterious
	363	H	-0.685213	0.0118	Deleterious	Deleterious
	363	I	-1.22453	0	Deleterious	Deleterious
	363	K	-0.149335	0.3302	WT-like	WT-like
	363	L	-1.1078	0	Deleterious	Deleterious
	363	M	-1.05285	0	Deleterious	Deleterious
	363	N	-0.519952	0.0582	WT-like	WT-like
	363	P	-0.607699	0.0065	Deleterious	Deleterious
	363	Q	0.148873	0.2642	WT-like	WT-like
	363	R	-0.326606	0.0581	WT-like	WT-like
	363	S	-1.00968	0	Deleterious	Deleterious
	363	T	-0.812699	0.0004	Deleterious	Deleterious
	363	V	-0.946311	0	Deleterious	Deleterious
	363	W	-0.502742	0.0957	WT-like	WT-like
	363	Y	-1.02162	0	Deleterious	Deleterious
	363	*	-1.0809	0	Deleterious	Deleterious
	364	A	-0.744665	0.0011	Deleterious	Deleterious
	364	C	-1.0492	0	Deleterious	Deleterious
	364	D	-1.02083	0	Deleterious	Deleterious
	364	E	-0.938896	0	Deleterious	Deleterious
	364	F	-1.05674	0	Deleterious	Deleterious
	364	G	-0.947268	0	Deleterious	Deleterious
	364	H	-0.236216	0.2411	WT-like	WT-like
	364	I	-1.1485	0	Deleterious	Deleterious
	364	K	-1.00645	0	Deleterious	Deleterious
	364	L	-0.948662	0	Deleterious	Deleterious
	364	M	-1.01805	0	Deleterious	Deleterious
	364	N	-0.37414	0.122	WT-like	WT-like
	364	P	0.155624	0.1118	WT-like	WT-like
	364	Q	-0.984269	0	Deleterious	Deleterious
	364	R	-1.05484	0	Deleterious	Deleterious
	364	S	-0.142531	0.2046	WT-like	WT-like
	364	T	-0.856453	0	Deleterious	Deleterious
	364	V	-0.624019	0.0057	Deleterious	Deleterious
	364	W	-1.09494	0	Deleterious	Deleterious
	364	Y	-0.82086	0.0044	Deleterious	Deleterious
	364	*	-1.07644	0	Deleterious	Deleterious
	365	A	0.168676	0.0915	WT-like	WT-like
	365	C	-0.604465	0.0308	WT-like	WT-like
	365	D	-0.848537	0.0005	Deleterious	Deleterious
	365	E	-0.972829	0	Deleterious	Deleterious
	365	F	-0.683711	0.0163	Deleterious	Deleterious
	365	G	-0.946908	0	Deleterious	Deleterious
	365	H	-1.05118	0	Deleterious	Deleterious
	365	I	-0.805192	0.0017	Deleterious	Deleterious
	365	K	-1.00116	0	Deleterious	Deleterious
	365	L	-1.01882	0	Deleterious	Deleterious
	365	M	-0.793179	0.0151	Deleterious	Deleterious
	365	N	-0.648831	0.0255	WT-like	WT-like
	365	P	-0.820964	0.0006	Deleterious	Deleterious
	365	Q	-1.10231	0	Deleterious	Deleterious
	365	R	-0.940717	0	Deleterious	Deleterious
	365	S	0.00783992	0.4426	WT-like	WT-like
	365	T	-0.545167	0.0126	Deleterious	Deleterious
	365	V	0.361341	0.0544	WT-like	WT-like
	365	W	-1.03698	0	Deleterious	Deleterious
	365	Y	-0.615967	0.0235	Deleterious	WT-like
	365	*	-0.902272	0	Deleterious	Deleterious
	366	A	-0.965799	0	Deleterious	Deleterious
	366	C	-1.11919	0	Deleterious	Deleterious
	366	D	-1.01101	0	Deleterious	Deleterious
	366	E	-0.877054	0.0003	Deleterious	Deleterious
	366	F	-1.00599	0	Deleterious	Deleterious
	366	G	-0.165124	0.2394	WT-like	WT-like
	366	H	-0.963816	0	Deleterious	Deleterious
	366	I	-0.980556	0	Deleterious	Deleterious
	366	K	-1.02674	0	Deleterious	Deleterious
	366	L	-0.987122	0	Deleterious	Deleterious
	366	M	-0.983014	0	Deleterious	Deleterious
	366	N	-1.03651	0	Deleterious	Deleterious
	366	P	-1.02315	0	Deleterious	Deleterious
	366	Q	-1.01485	0	Deleterious	Deleterious
	366	R	-0.898376	0	Deleterious	Deleterious
	366	S	-1.00589	0	Deleterious	Deleterious
	366	T	-1.01733	0	Deleterious	Deleterious
	366	V	-0.979924	0	Deleterious	Deleterious
	366	W	-1.0073	0	Deleterious	Deleterious
	366	Y	-0.963016	0	Deleterious	Deleterious
	366	*	-0.94513	0	Deleterious	Deleterious
	367	A	-0.970001	0	Deleterious	Deleterious
	367	C	-1.01988	0	Deleterious	Deleterious
	367	D	-0.941532	0	Deleterious	Deleterious
	367	E	-0.896277	0	Deleterious	Deleterious
	367	F	-0.961918	0	Deleterious	Deleterious
	367	G	-0.317199	0.1014	WT-like	WT-like
	367	H	-1.03377	0	Deleterious	Deleterious
	367	I	-0.998745	0	Deleterious	Deleterious
	367	K	-0.956778	0	Deleterious	Deleterious
	367	L	-0.955884	0	Deleterious	Deleterious
	367	M	-1.09431	0	Deleterious	Deleterious
	367	N	-1.07548	0	Deleterious	Deleterious
	367	P	-1.025	0	Deleterious	Deleterious
	367	Q	-0.975352	0	Deleterious	Deleterious
	367	R	-0.972681	0	Deleterious	Deleterious
	367	S	-0.973659	0	Deleterious	Deleterious
	367	T	-0.950043	0	Deleterious	Deleterious
	367	V	-0.943644	0	Deleterious	Deleterious
	367	W	-0.913978	0	Deleterious	Deleterious
	367	Y	-0.977448	0	Deleterious	Deleterious
	367	*	-1.01102	0	Deleterious	Deleterious
	368	A	-0.967736	0	Deleterious	Deleterious
	368	C	-0.955816	0	Deleterious	Deleterious
	368	D	-0.0495238	0.4685	WT-like	WT-like
	368	E	-0.903842	0	Deleterious	Deleterious
	368	F	-1.08317	0	Deleterious	Deleterious
	368	G	-0.979683	0	Deleterious	Deleterious
	368	H	-0.904785	0	Deleterious	Deleterious
	368	I	-0.986899	0	Deleterious	Deleterious
	368	K	-1.03797	0	Deleterious	Deleterious
	368	L	-1.04602	0	Deleterious	Deleterious
	368	M	-0.994315	0	Deleterious	Deleterious
	368	N	-0.844057	0.0017	Deleterious	Deleterious
	368	P	-0.992146	0	Deleterious	Deleterious
	368	Q	-1.09509	0	Deleterious	Deleterious
	368	R	-0.989905	0	Deleterious	Deleterious
	368	S	-1.01663	0	Deleterious	Deleterious
	368	T	-1.01112	0	Deleterious	Deleterious
	368	V	-0.998195	0	Deleterious	Deleterious
	368	W	-0.972671	0	Deleterious	Deleterious
	368	Y	-0.809922	0.0044	Deleterious	Deleterious
	368	*	-1.02677	0	Deleterious	Deleterious
	369	A	-0.323631	0.132	WT-like	WT-like
	369	C	0.0349974	0.3841	WT-like	WT-like
	369	D	0.143161	0.2763	WT-like	WT-like
	369	E	-0.632701	0.0422	WT-like	WT-like
	369	F	-1.03314	0	Deleterious	Deleterious
	369	G	-1.03808	0	Deleterious	Deleterious
	369	H	-0.706756	0.0245	Deleterious	WT-like
	369	I	-1.03957	0	Deleterious	Deleterious
	369	K	-0.758665	0.0063	Deleterious	Deleterious
	369	L	-0.997523	0	Deleterious	Deleterious
	369	M	-0.879111	0.0004	Deleterious	Deleterious
	369	N	-0.892722	0.0005	Deleterious	Deleterious
	369	P	0.115765	0.2044	WT-like	WT-like
	369	Q	-0.454792	0.1126	WT-like	WT-like
	369	R	-1.01696	0	Deleterious	Deleterious
	369	S	-0.916936	0	Deleterious	Deleterious
	369	T	-0.859191	0.0001	Deleterious	Deleterious
	369	V	-1.10453	0	Deleterious	Deleterious
	369	W	-1.01279	0	Deleterious	Deleterious
	369	Y	-0.914819	0	Deleterious	Deleterious
	369	*	-1.02478	0	Deleterious	Deleterious
	370	A	-0.949596	0	Deleterious	Deleterious
	370	C	-0.990962	0	Deleterious	Deleterious
	370	D	-0.784511	0.0137	Deleterious	Deleterious
	370	E	0.0758012	0.3107	WT-like	WT-like
	370	F	-0.970604	0	Deleterious	Deleterious
	370	G	-0.943247	0	Deleterious	Deleterious
	370	H	-1.09945	0	Deleterious	Deleterious
	370	I	-0.9474	0	Deleterious	Deleterious
	370	L	-0.989255	0	Deleterious	Deleterious
	370	M	-1.00261	0	Deleterious	Deleterious
	370	N	-0.980797	0	Deleterious	Deleterious
	370	P	-0.997246	0	Deleterious	Deleterious
	370	R	-1.00426	0	Deleterious	Deleterious
	370	S	-0.995555	0	Deleterious	Deleterious
	370	T	-0.988372	0	Deleterious	Deleterious
	370	V	-0.937825	0	Deleterious	Deleterious
	370	Y	-0.977619	0	Deleterious	Deleterious
	370	*	-0.873458	0	Deleterious	Deleterious
	371	A	-1.33554	0	Deleterious	Deleterious
	371	C	-1	0	Deleterious	Deleterious
	371	D	-1	0	Deleterious	Deleterious
	371	F	-0.92998	0	Deleterious	Deleterious
	371	G	-1	0	Deleterious	Deleterious
	371	H	-1	0	Deleterious	Deleterious
	371	I	-0.0924156	0.1846	WT-like	WT-like
	371	K	-1	0	Deleterious	Deleterious
	371	L	-1	0	Deleterious	Deleterious
	371	M	-1.24354	0	Deleterious	Deleterious
	371	N	-1	0	Deleterious	Deleterious
	371	P	-1	0	Deleterious	Deleterious
	371	Q	-1	0	Deleterious	Deleterious
	371	R	-1	0	Deleterious	Deleterious
	371	S	-1	0	Deleterious	Deleterious
	371	T	-1.17854	0	Deleterious	Deleterious
	371	V	0.0483669	0.1518	WT-like	WT-like
	371	W	-1	0	Deleterious	Deleterious
	371	Y	-1	0	Deleterious	Deleterious
	371	*	-1	0	Deleterious	Deleterious
	372	A	-1.04949	0	Deleterious	Deleterious
	372	C	-0.746052	0	Deleterious	Deleterious
	372	D	-1.25959	0	Deleterious	Deleterious
	372	E	-1.11748	0	Deleterious	Deleterious
	372	F	-1.13844	0	Deleterious	Deleterious
	372	G	-1.19314	0	Deleterious	Deleterious
	372	H	-1.14195	0	Deleterious	Deleterious
	372	I	-0.913581	0	Deleterious	Deleterious
	372	K	-1.36717	0	Deleterious	Deleterious
	372	L	-0.884348	0	Deleterious	Deleterious
	372	M	-1.10189	0	Deleterious	Deleterious
	372	N	-1.19263	0	Deleterious	Deleterious
	372	P	-1.24604	0	Deleterious	Deleterious
	372	Q	-1.1392	0	Deleterious	Deleterious
	372	R	-1.2403	0	Deleterious	Deleterious
	372	S	-1.28557	0	Deleterious	Deleterious
	372	T	-1.00215	0	Deleterious	Deleterious
	372	V	0.0362273	0.214	WT-like	WT-like
	372	W	-1.19173	0	Deleterious	Deleterious
	372	Y	-1.22617	0	Deleterious	Deleterious
	372	*	-1.12358	0	Deleterious	Deleterious
	373	A	-0.42425	0	Deleterious	Deleterious
	373	C	-0.629725	0	Deleterious	Deleterious
	373	D	-0.175748	0.0861	WT-like	WT-like
	373	E	0.361323	0.0001	Beneficial	Beneficial
	373	F	-0.316987	0.0105	Deleterious	Deleterious
	373	G	-1.06657	0	Deleterious	Deleterious
	373	H	-0.0865296	0.2686	WT-like	WT-like
	373	I	-1.04199	0	Deleterious	Deleterious
	373	K	0.335337	0	Beneficial	Beneficial
	373	L	-0.467157	0	Deleterious	Deleterious
	373	M	0.0682315	0.2096	WT-like	WT-like
	373	N	0.244231	0.0009	Beneficial	Beneficial
	373	P	-1.18241	0	Deleterious	Deleterious
	373	Q	0.428913	0	Beneficial	Beneficial
	373	R	0.0080048	0.3955	WT-like	WT-like
	373	S	-0.828708	0	Deleterious	Deleterious
	373	T	-0.50352	0	Deleterious	Deleterious
	373	V	-0.489168	0	Deleterious	Deleterious
	373	W	-0.989548	0	Deleterious	Deleterious
	373	Y	-0.915157	0	Deleterious	Deleterious
	373	*	-0.980913	0	Deleterious	Deleterious
	374	A	-1.06204	0	Deleterious	Deleterious
	374	C	-0.9946	0	Deleterious	Deleterious
	374	D	-1.01995	0	Deleterious	Deleterious
	374	E	-1.19179	0	Deleterious	Deleterious
	374	F	-0.921021	0	Deleterious	Deleterious
	374	G	-1.11981	0	Deleterious	Deleterious
	374	H	0.0536941	0.2071	WT-like	WT-like
	374	I	-0.657199	0	Deleterious	Deleterious
	374	K	-1.02872	0	Deleterious	Deleterious
	374	L	-0.942263	0	Deleterious	Deleterious
	374	M	-1.07026	0	Deleterious	Deleterious
	374	N	-1.01142	0	Deleterious	Deleterious
	374	P	-1.04239	0	Deleterious	Deleterious
	374	Q	-0.946792	0	Deleterious	Deleterious
	374	R	-1.10082	0	Deleterious	Deleterious
	374	S	-1.05186	0	Deleterious	Deleterious
	374	T	-0.849586	0	Deleterious	Deleterious
	374	V	-1.10055	0	Deleterious	Deleterious
	374	W	-0.585699	0.0002	Deleterious	Deleterious
	374	Y	-0.878353	0	Deleterious	Deleterious
	374	*	-1.04861	0	Deleterious	Deleterious
	375	A	-0.642441	0	Deleterious	Deleterious
	375	C	-0.0150361	0.4432	WT-like	WT-like
	375	D	-1.08799	0	Deleterious	Deleterious
	375	E	-0.972451	0	Deleterious	Deleterious
	375	F	0.631281	0	Beneficial	Beneficial
	375	G	-1.01715	0	Deleterious	Deleterious
	375	H	0.632326	0	Beneficial	Beneficial
	375	I	-0.799726	0	Deleterious	Deleterious
	375	K	-0.984654	0	Deleterious	Deleterious
	375	L	-0.0530502	0.1107	WT-like	WT-like
	375	M	0.0361196	0.304	WT-like	WT-like
	375	N	-0.154356	0.1189	WT-like	WT-like
	375	P	-0.978993	0	Deleterious	Deleterious
	375	Q	-0.552678	0.0001	Deleterious	Deleterious
	375	R	-0.884407	0	Deleterious	Deleterious
	375	S	0.00762783	0.3987	WT-like	WT-like
	375	T	0.442053	0	Beneficial	Beneficial
	375	V	-0.994762	0	Deleterious	Deleterious
	375	W	0.356225	0.0004	Beneficial	Beneficial
	375	Y	0.642705	0	Beneficial	Beneficial
	375	*	-0.780211	0	Deleterious	Deleterious
	376	A	-0.93558	0	Deleterious	Deleterious
	376	C	-1.11131	0	Deleterious	Deleterious
	376	D	-0.981749	0	Deleterious	Deleterious
	376	E	-0.95707	0	Deleterious	Deleterious
	376	F	0.0366236	0.2721	WT-like	WT-like
	376	G	-1.01641	0	Deleterious	Deleterious
	376	H	-1.01711	0	Deleterious	Deleterious
	376	I	-0.898149	0	Deleterious	Deleterious
	376	K	-1.02548	0	Deleterious	Deleterious
	376	L	-0.94966	0	Deleterious	Deleterious
	376	M	-0.825312	0	Deleterious	Deleterious
	376	N	-1.02728	0	Deleterious	Deleterious
	376	P	-1.02181	0	Deleterious	Deleterious
	376	Q	-1.01976	0	Deleterious	Deleterious
	376	R	-1.0177	0	Deleterious	Deleterious
	376	S	-0.948953	0	Deleterious	Deleterious
	376	T	-0.620293	0	Deleterious	Deleterious
	376	V	-0.908998	0	Deleterious	Deleterious
	376	W	-1.03677	0	Deleterious	Deleterious
	376	Y	-0.0367047	0.3449	WT-like	WT-like
	376	*	-0.981576	0	Deleterious	Deleterious
	377	A	-0.193495	0.0333	WT-like	WT-like
	377	C	0.021662	0.363	WT-like	WT-like
	377	D	-0.842953	0	Deleterious	Deleterious
	377	E	-0.89469	0	Deleterious	Deleterious
	377	F	-0.948083	0	Deleterious	Deleterious
	377	G	-0.99893	0	Deleterious	Deleterious
	377	H	-1.01655	0	Deleterious	Deleterious
	377	I	0.00433592	0.4483	WT-like	WT-like
	377	K	-0.931157	0	Deleterious	Deleterious
	377	L	0.157953	0.0004	Beneficial	Beneficial
	377	M	-0.172674	0.162	WT-like	WT-like
	377	N	0.0366236	0.271	WT-like	WT-like
	377	P	-0.272317	0.0076	Deleterious	Deleterious
	377	Q	-0.931885	0	Deleterious	Deleterious
	377	R	-0.995746	0	Deleterious	Deleterious
	377	S	-0.830523	0	Deleterious	Deleterious
	377	T	0.180572	0.0003	Beneficial	Beneficial
	377	V	0.488098	0	Beneficial	Beneficial
	377	W	-1.02113	0	Deleterious	Deleterious
	377	Y	-1.04621	0	Deleterious	Deleterious
	377	*	-1.0882	0	Deleterious	Deleterious
	378	A	-1.04217	0	Deleterious	Deleterious
	378	C	0.0369975	0.2681	WT-like	WT-like
	378	D	-1.05352	0	Deleterious	Deleterious
	378	E	-1.06641	0	Deleterious	Deleterious
	378	F	-1.03461	0	Deleterious	Deleterious
	378	G	-0.977356	0	Deleterious	Deleterious
	378	H	-1.05053	0	Deleterious	Deleterious
	378	I	-0.981945	0	Deleterious	Deleterious
	378	K	-1.0598	0	Deleterious	Deleterious
	378	L	-1.01715	0	Deleterious	Deleterious
	378	M	-1.17122	0	Deleterious	Deleterious
	378	N	-1.01926	0	Deleterious	Deleterious
	378	P	-1.02089	0	Deleterious	Deleterious
	378	Q	-1.00637	0	Deleterious	Deleterious
	378	R	-1.0226	0	Deleterious	Deleterious
	378	S	-1.01066	0	Deleterious	Deleterious
	378	T	-1.00016	0	Deleterious	Deleterious
	378	V	-0.818056	0	Deleterious	Deleterious
	378	W	-0.980305	0	Deleterious	Deleterious
	378	Y	-0.79241	0	Deleterious	Deleterious
	378	*	-1.00493	0	Deleterious	Deleterious
	379	A	-0.143306	0.0685	WT-like	WT-like
	379	C	-1.0005	0	Deleterious	Deleterious
	379	D	-0.713327	0	Deleterious	Deleterious
	379	E	-0.608287	0	Deleterious	Deleterious
	379	F	-0.567942	0	Deleterious	Deleterious
	379	G	-0.103683	0.1199	WT-like	WT-like
	379	H	-0.770023	0	Deleterious	Deleterious
	379	I	-0.988785	0	Deleterious	Deleterious
	379	K	-0.704345	0	Deleterious	Deleterious
	379	L	-0.966566	0	Deleterious	Deleterious
	379	M	-0.450332	0.0051	Deleterious	Deleterious
	379	N	-0.543969	0	Deleterious	Deleterious
	379	P	-1.05798	0	Deleterious	Deleterious
	379	Q	0.0917618	0.084	WT-like	WT-like
	379	R	-0.919413	0	Deleterious	Deleterious
	379	S	-1.03202	0	Deleterious	Deleterious
	379	T	-1.0044	0	Deleterious	Deleterious
	379	V	-0.877728	0	Deleterious	Deleterious
	379	W	-0.914301	0	Deleterious	Deleterious
	379	Y	-0.437606	0.0004	Deleterious	Deleterious
	379	*	-0.969914	0	Deleterious	Deleterious
	380	A	-0.178111	0.0467	WT-like	WT-like
	380	C	-0.714074	0	Deleterious	Deleterious
	380	D	-0.991013	0	Deleterious	Deleterious
	380	E	-0.839666	0	Deleterious	Deleterious
	380	F	-0.959817	0	Deleterious	Deleterious
	380	G	0.0362908	0.2119	WT-like	WT-like
	380	H	-0.867676	0	Deleterious	Deleterious
	380	I	-0.969027	0	Deleterious	Deleterious
	380	K	-0.990249	0	Deleterious	Deleterious
	380	L	-1.00353	0	Deleterious	Deleterious
	380	M	-0.283154	0.0528	WT-like	WT-like
	380	N	-1.01564	0	Deleterious	Deleterious
	380	P	0.26648	0	Beneficial	Beneficial
	380	Q	-0.876891	0	Deleterious	Deleterious
	380	R	-0.96714	0	Deleterious	Deleterious
	380	S	-0.435445	0	Deleterious	Deleterious
	380	T	-0.608445	0	Deleterious	Deleterious
	380	V	-0.718342	0	Deleterious	Deleterious
	380	W	-0.546703	0.0005	Deleterious	Deleterious
	380	Y	-0.920152	0	Deleterious	Deleterious
	380	*	-1.02621	0	Deleterious	Deleterious
