# Supplementary material for: Saturation Mutagenesis of the HIV-1 Envelope CD4 Binding Loop Reveals Residues Controlling Distinct Trimer Conformations
Source: PLoS Pathog. 2016 Nov 7;12(11):e1005988. doi: 10.1371/journal.ppat.1005988 (PMC5098743; doi:10.1371/journal.ppat.1005988)
Supplement: S12 Table — Sequencing counts and frequency of each codon substitution in plasmid, P0, two experimental replicates of P1 libraries and wt plasmid (Excel file). (XLSX) [file ppat.1005988.s012.xlsx]

## Sheet: S12 Table
	S12 Table
	Datasets of sequencing counts and frequency observations
				Sequencing counts				Frequency (mutation/total reads for region)					Noise from sequencing WT plasmid
	Amino Acid Position	Codon	Encoded Amino Acid	Plasmid	P0	P1 rep 1	P1 rep 2	Plasmid	P0	P1 rep 1	P1 rep 2		Counts	Frequency
	361	aaa	K	1336	581		1	0.000812158	0.00126141	0	5.63297e-07			0
	361	aac	N	984	331		1	0.000598176	0.000718633	0	5.63297e-07			0
	361	aag	K	656	314		2	0.000398784	0.000681724	0	1.12659e-06			0
	361	aat	N	648	226		1	0.000393921	0.000490668	0	5.63297e-07			0
	361	aca	T	1435	588	1		0.00087234	0.0012766	1.44503e-06	0			0
	361	acc	T	3116	1020	3	1	0.00189422	0.00221452	4.3351e-06	5.63297e-07			0
	361	acg	T	972	130			0.000590881	0.000282242	0	0			0
	361	act	T	443	172			0.000269301	0.000373428	0	0			0
	361	aga	R	860	367			0.000522796	0.000796792	0	0			0
	361	agc	S	770	300	2	2	0.000468085	0.000651329	2.89006e-06	1.12659e-06			0
	361	agg	R	256	127	1		0.000155623	0.000275729	1.44503e-06	0			0
	361	agt	S	214	162	1		0.000130091	0.000351717	1.44503e-06	0			0
	361	ata	I	1412	532	204	195	0.000858359	0.00115502	0.000294787	0.000109843			0
	361	atc	I	934	239	2	2	0.000567781	0.000518892	2.89006e-06	1.12659e-06			0
	361	atg	M	265	122	1	266	0.000161094	0.000264874	1.44503e-06	0.000149837			0
	361	att	I	956	202	2	8	0.000581155	0.000438561	2.89006e-06	4.50637e-06		44	4.50699e-05
	361	caa	Q	651	207	1		0.000395745	0.000449417	1.44503e-06	0			0
	361	cac	H	1610	496	3		0.000978723	0.00107686	4.3351e-06	0			0
	361	cag	Q	332	89		1	0.000201824	0.000193227	0	5.63297e-07			0
	361	cat	H	732	315	1	2	0.000444985	0.000683895	1.44503e-06	1.12659e-06			0
	361	cca	P	1549	610		2	0.000941641	0.00132437	0	1.12659e-06			0
	361	ccc	P	6537	2505	11	3	0.00397386	0.00543859	1.58954e-05	1.68989e-06			0
	361	ccg	P	1315	483	1	1	0.000799392	0.00104864	1.44503e-06	5.63297e-07			0
	361	cct	P	1419	548		4	0.000862614	0.00118976	0	2.25319e-06			0
	361	cga	R	626	354		2	0.000380547	0.000768568	0	1.12659e-06			0
	361	cgc	R	1999	694	2		0.0012152	0.00150674	2.89006e-06	0			0
	361	cgg	R	874	143		1	0.000531307	0.000310467	0	5.63297e-07			0
	361	cgt	R	1221	605		2	0.000742249	0.00131351	0	1.12659e-06			0
	361	cta	L	366	287	116	1312	0.000222492	0.000623104	0.000167624	0.000739045			0
	361	ctc	L	1852	628	14478	3071	0.00112584	0.00136345	0.0209212	0.00172988		3	3.07295e-06
	361	ctg	L	386	89	2	1	0.00023465	0.000193227	2.89006e-06	5.63297e-07			0
	361	ctt	L	559	93	21	9323	0.000339818	0.000201912	3.03457e-05	0.00525161		217	0.000222277
	361	gaa	E	333	149			0.000202432	0.000323493	0	0			0
	361	gac	D	566	129	1		0.000344073	0.000280071	1.44503e-06	0			0
	361	gag	E	369	208			0.000224316	0.000451588	0	0			0
	361	gat	D	363	58	1		0.000220669	0.000125924	1.44503e-06	0			0
	361	gca	A	1089	384			0.000662006	0.000833701	0	0			0
	361	gcc	A	1594	766	1		0.000968997	0.00166306	1.44503e-06	0			0
	361	gcg	A	363	101			0.000220669	0.000219281	0	0			0
	361	gct	A	801	415			0.00048693	0.000901005	0	0			0
	361	gga	G	784	180			0.000476596	0.000390797	0	0			0
	361	ggc	G	558	196			0.00033921	0.000425535	0	0			0
	361	ggg	G	497	223	1	2	0.000302128	0.000484154	1.44503e-06	1.12659e-06			0
	361	ggt	G	848	318	1		0.000515502	0.000690408	1.44503e-06	0			0
	361	gta	V	426	161	693	47	0.000258967	0.000349546	0.00100141	2.64749e-05			0
	361	gtc	V	579	155	1	1	0.000351976	0.00033652	1.44503e-06	5.63297e-07			0
	361	gtg	V	1055	268	474	398	0.000641337	0.000581854	0.000684945	0.000224192			0
	361	gtt	V	1808	553	5	4	0.00109909	0.00120062	7.22516e-06	2.25319e-06		38	3.8924e-05
	361	taa	*	240	107			0.000145897	0.000232307	0	0			0
	361	tac	Y	1121	504	291	260	0.000681459	0.00109423	0.000420504	0.000146457			0
	361	tag	*	396	242			0.000240729	0.000525405	0	0			0
	361	tat	Y	1352	383	890	9	0.000821884	0.00083153	0.00128608	5.06967e-06		35	3.58511e-05
	361	tca	S	872	198			0.000530091	0.000429877	0	0			0
	361	tcc	S	981	463	1	1	0.000596353	0.00100522	1.44503e-06	5.63297e-07			0
	361	tcg	S	399	73			0.000242553	0.00015849	0	0			0
	361	tct	S	1546	234	9	21	0.000939818	0.000508036	1.30053e-05	1.18292e-05		96	9.83344e-05
	361	tga	*	1876	545	4	1	0.00114043	0.00118325	5.78013e-06	5.63297e-07		1	1.02432e-06
	361	tgc	C	1333	291			0.000810334	0.000631789	0	0			0
	361	tgg	W	2				1.21581e-06	0	0	0			0
	361	tgt	C	849	173	1	2	0.000516109	0.000375599	1.44503e-06	1.12659e-06		9	9.21885e-06
	361	tta	L	233	109	392	13	0.000141641	0.000236649	0.000566453	7.32285e-06		37	3.78997e-05
	361	ttc	F	894	160	59	42	0.000543465	0.000347375	8.52569e-05	2.36585e-05		178	0.000182328
	361	ttg	L	276	99	1	1	0.000167781	0.000214938	1.44503e-06	5.63297e-07		5	5.12158e-06
	361	ttt (WT)	F (WT)	136727	16814	82429	131695	0.0831167	0.0365048	0.119113	0.0741833		941984	0.96489
	362	aaa	K	17944	4618	3527	13144	0.0109082	0.0100261	0.00509663	0.00740397		115	0.000117796
	362	aac	N	3969	742	5415	366	0.00241277	0.00161095	0.00782485	0.000206167		167	0.000171061
	362	aag	K	3982	1174	1315	4216	0.00242067	0.00254887	0.00190022	0.00237486		30	3.07295e-05
	362	aca	T	7543	1952	11820	157	0.00458541	0.00423798	0.0170803	8.84376e-05		39	3.99483e-05
	362	acc	T	4063	1037	17	13423	0.00246991	0.00225143	2.45656e-05	0.00756113		17	1.74134e-05
	362	acg	T	1474	606	517	18540	0.000896049	0.00131568	0.000747082	0.0104435		24	2.45836e-05
	362	act	T	118	220	6	50	7.17325e-05	0.000477641	8.67019e-06	2.81648e-05		28	2.86809e-05
	362	aga	R	2846	607	431	31	0.00173009	0.00131785	0.000622809	1.74622e-05		3	3.07295e-06
	362	agc	S	3987	801	13	22565	0.00242371	0.00173905	1.87854e-05	0.0127108		25	2.56079e-05
	362	agg	R	2305	836	197	3360	0.00140122	0.00181504	0.000284671	0.00189268		6	6.1459e-06
	362	agt	S	1506	172	247	48	0.000915502	0.000373428	0.000356923	2.70382e-05		156	0.000159793
	362	ata	I	1153	650	781	466	0.000700912	0.00141121	0.00112857	0.000262496		9	9.21885e-06
	362	atc	I	1825	179	1	5	0.00110942	0.000388626	1.44503e-06	2.81648e-06		1	1.02432e-06
	362	atg	M	1007	638	93	1565	0.000612158	0.00138516	0.000134388	0.000881559		5	5.12158e-06
	362	att	I	926	987	222	458	0.000562918	0.00214287	0.000320797	0.00025799		52	5.32644e-05
	362	caa	Q	3731	1071	9	11858	0.00226809	0.00232524	1.30053e-05	0.00667957		6	6.1459e-06
	362	cac	H	2403	820	8	6	0.00146079	0.0017803	1.15603e-05	3.37978e-06		1	1.02432e-06
	362	cag	Q	5434	1282	5633	39	0.00330334	0.00278334	0.00813987	2.19686e-05		10	1.02432e-05
	362	cat	H	2357	857	782	674	0.00143283	0.00186063	0.00113002	0.000379662		98	0.000100383
	362	cca	P	11428	3172	5	19	0.00694711	0.00688671	7.22516e-06	1.07026e-05		6	6.1459e-06
	362	ccc	P	5233	1481	2	6	0.00318116	0.00321539	2.89006e-06	3.37978e-06		9	9.21885e-06
	362	ccg	P	2082	1071	1	6	0.00126565	0.00232524	1.44503e-06	3.37978e-06		1	1.02432e-06
	362	cct	P	1370	197	2	1	0.000832827	0.000427706	2.89006e-06	5.63297e-07			0
	362	cga	R	978	446	7	16	0.000594529	0.000968309	1.01152e-05	9.01274e-06			0
	362	cgc	R	2119	900	685	428	0.00128815	0.00195399	0.000989847	0.000241091		3	3.07295e-06
	362	cgg	R	3693	937	5419	6301	0.00224498	0.00203432	0.00783063	0.00354933		5	5.12158e-06
	362	cgt	R	2536	762	931	3768	0.00154164	0.00165437	0.00134533	0.0021225		5	5.12158e-06
	362	cta	L	1344	561	1	438	0.000817021	0.00121798	1.44503e-06	0.000246724		2	2.04863e-06
	362	ctc	L	482	190	1		0.000293009	0.000412508	1.44503e-06	0		1	1.02432e-06
	362	ctg	L	453	57	2	1	0.00027538	0.000123752	2.89006e-06	5.63297e-07			0
	362	ctt	L	181	50	1	4	0.00011003	0.000108555	1.44503e-06	2.25319e-06			0
	362	gaa	E	4394	1221	3207	33812	0.00267112	0.00265091	0.00463422	0.0190462		23	2.35593e-05
	362	gac	D	1831	646	6987	87	0.00111307	0.00140253	0.0100964	4.90068e-05		19	1.9462e-05
	362	gag	E	2334	518	500	5072	0.00141884	0.00112463	0.000722516	0.00285704		3	3.07295e-06
	362	gat	D	3780	1170	14012	37710	0.00229787	0.00254018	0.0202478	0.0212419		177	0.000181304
	362	gca	A	3017	996	2831	10373	0.00183404	0.00216241	0.00409089	0.00584307		8	8.19453e-06
	362	gcc	A	2111	520	17	9	0.00128328	0.00112897	2.45656e-05	5.06967e-06			0
	362	gcg	A	89	120	2	12	5.41033e-05	0.000260531	2.89006e-06	6.75956e-06			0
	362	gct	A	518	196	9	12101	0.000314894	0.000425535	1.30053e-05	0.00681645		9	9.21885e-06
	362	gga	G	2693	1293	170	2407	0.00163708	0.00280723	0.000245656	0.00135585		4	4.09726e-06
	362	ggc	G	1699	738	2	3715	0.00103283	0.00160227	2.89006e-06	0.00209265		1	1.02432e-06
	362	ggg	G	3783	1156	221	111	0.0022997	0.00250979	0.000319352	6.25259e-05		1	1.02432e-06
	362	ggt	G	899	334	4	14	0.000546505	0.000725146	5.78013e-06	7.88615e-06			0
	362	gta	V	521	171	5	9	0.000316717	0.000371257	7.22516e-06	5.06967e-06			0
	362	gtc	V	1409	340	2	1235	0.000856535	0.000738172	2.89006e-06	0.000695671		5	5.12158e-06
	362	gtg	V	3651	620	4022	306	0.00221945	0.00134608	0.00581192	0.000172369		1	1.02432e-06
	362	gtt	V	5198	1183	3	670	0.00315988	0.00256841	4.3351e-06	0.000377409		1	1.02432e-06
	362	taa	*	4431	1678		23	0.00269362	0.0036431	0	1.29558e-05		5	5.12158e-06
	362	tac	Y	868	265	3	82	0.00052766	0.00057534	4.3351e-06	4.61903e-05		1	1.02432e-06
	362	tag	*	982	181	2	3	0.00059696	0.000392968	2.89006e-06	1.68989e-06			0
	362	tat	Y	1281	786	17	880	0.000778723	0.00170648	2.45656e-05	0.000495701		117	0.000119845
	362	tca	S	2414	847	4	6159	0.00146748	0.00183892	5.78013e-06	0.00346934		1	1.02432e-06
	362	tcc	S	3298	811	1800	927	0.00200486	0.00176076	0.00260106	0.000522176		2	2.04863e-06
	362	tcg	S	1392	557		698	0.000846201	0.0012093	0	0.000393181			0
	362	tct	S	11	4		3	6.68693e-06	8.68438e-06	0	1.68989e-06			0
	362	tga	*	654	161			0.000397568	0.000349546	0	0			0
	362	tgc	C	3764	823	18	120	0.00228815	0.00178681	2.60106e-05	6.75956e-05		4	4.09726e-06
	362	tgg	W	1530	330	2	1	0.000930091	0.000716461	2.89006e-06	5.63297e-07			0
	362	tgt	C	1446	529	3	1	0.000879027	0.00114851	4.3351e-06	5.63297e-07		1	1.02432e-06
	362	tta	L	3300	1215	235	1205	0.00200608	0.00263788	0.000339583	0.000678772		3	3.07295e-06
	362	ttc	F	1676	540	1	59	0.00101884	0.00117239	1.44503e-06	3.32345e-05		2	2.04863e-06
	362	ttg	L	2191	827	29	248	0.00133191	0.0017955	4.19059e-05	0.000139698			0
	362	ttt	F	10443	3359	175	188	0.00634833	0.00729271	0.000252881	0.0001059		5	5.12158e-06
	363	aaa	K	10037	2053	2745	2104	0.00610152	0.00445726	0.00396661	0.00118518		103	0.000105505
	363	aac	N	8506	2856	491	450	0.00517082	0.00620065	0.000709511	0.000253483		20	2.04863e-05
	363	aag	K	3439	530	934	7	0.00209058	0.00115068	0.00134966	3.94308e-06		6	6.1459e-06
	363	aat	N	730	366	157	6	0.000443769	0.000794621	0.00022687	3.37978e-06		2	2.04863e-06
	363	aca	T	1847	840	210	290	0.0011228	0.00182372	0.000303457	0.000163356		10	1.02432e-05
	363	acc	T	4556	1576	24	189	0.0027696	0.00342165	3.46808e-05	0.000106463		5	5.12158e-06
	363	acg	T	2524	503	3	8	0.00153435	0.00109206	4.3351e-06	4.50637e-06		1	1.02432e-06
	363	act	T	546	169	9	1	0.000331915	0.000366915	1.30053e-05	5.63297e-07		1	1.02432e-06
	363	aga	R	1471	228	2		0.000894225	0.00049501	2.89006e-06	0			0
	363	agc	S	1707	582	2	7	0.00103769	0.00126358	2.89006e-06	3.94308e-06		3	3.07295e-06
	363	agg	R	2508	684	128	1416	0.00152462	0.00148503	0.000184964	0.000797628		5	5.12158e-06
	363	agt	S	2039	684	193	128	0.00123951	0.00148503	0.000278891	7.2102e-05		3	3.07295e-06
	363	ata	I	1884	282	3	1	0.00114529	0.000612249	4.3351e-06	5.63297e-07		2	2.04863e-06
	363	atc	I	2977	587	1	3	0.00180973	0.00127443	1.44503e-06	1.68989e-06		2	2.04863e-06
	363	atg	M	3474	787	8	7	0.00211185	0.00170865	1.15603e-05	3.94308e-06		5	5.12158e-06
	363	att	I	2428	782	2	11	0.00147599	0.0016978	2.89006e-06	6.19626e-06		2	2.04863e-06
	363	cac	H	4404	1330	2702	268	0.0026772	0.00288756	0.00390448	0.000150963		64	6.55562e-05
	363	cag	Q	174	2	12	2	0.000105775	4.34219e-06	1.73404e-05	1.12659e-06		51	5.22401e-05
	363	cat	H	2250	179	6	9	0.00136778	0.000388626	8.67019e-06	5.06967e-06		53	5.42888e-05
	363	cca	P	3062	1332	25	4994	0.0018614	0.0028919	3.61258e-05	0.0028131		62	6.35076e-05
	363	ccc	P	4212	1070	15	1450	0.00256049	0.00232307	2.16755e-05	0.00081678		4	4.09726e-06
	363	ccg	P	2399	527		4	0.00145836	0.00114417	0	2.25319e-06		3	3.07295e-06
	363	cct	P	4504	1739	5017	4352	0.00273799	0.00377553	0.00724973	0.00245147		37	3.78997e-05
	363	cga	R	2050	266	11	26	0.0012462	0.000577511	1.58954e-05	1.46457e-05		115	0.000117796
	363	cgc	R	1186	468	418	46884	0.000720973	0.00101607	0.000604024	0.0264096		86	8.80912e-05
	363	cgg	R	3751	678	655	711	0.00228024	0.001472	0.000946496	0.000400504		5	5.12158e-06
	363	cgt	R	1297	366	322	672	0.00078845	0.000794621	0.0004653	0.000378535		2	2.04863e-06
	363	cta	L	3475	1291	8	14	0.00211246	0.00280288	1.15603e-05	7.88615e-06		37	3.78997e-05
	363	ctc	L	3107	726	1	24	0.00188875	0.00157622	1.44503e-06	1.35191e-05		5	5.12158e-06
	363	ctg	L	2922	499	3	4	0.00177629	0.00108338	4.3351e-06	2.25319e-06		5	5.12158e-06
	363	ctt	L	1912	610	3	6	0.00116231	0.00132437	4.3351e-06	3.37978e-06		4	4.09726e-06
	363	gaa	E	7250	3071	60675	96062	0.00440729	0.00666743	0.0876773	0.0541114		673	0.000689365
	363	gac	D	2540	720	7738	11499	0.00154407	0.00156319	0.0111817	0.00647735		71	7.27265e-05
	363	gag	E	2087	381	31421	1193	0.00126869	0.000827187	0.0454044	0.000672013		147	0.000150574
	363	gat	D	3513	910	3612	745	0.00213556	0.0019757	0.00521946	0.000419656		20	2.04863e-05
	363	gca	A	2867	1119	251	3020	0.00174286	0.00242946	0.000362703	0.00170116		10	1.02432e-05
	363	gcc	A	828	403	658	8	0.000503343	0.000874951	0.000950831	4.50637e-06		3	3.07295e-06
	363	gcg	A	3161	437	78	32	0.00192158	0.000948769	0.000112713	1.80255e-05			0
	363	gct	A	3877	1148	170	3465	0.00235684	0.00249242	0.000245656	0.00195182		15	1.53647e-05
	363	gga	G	669	326	4	13	0.000406687	0.000707777	5.78013e-06	7.32285e-06		3	3.07295e-06
	363	ggc	G	983	264	7	28	0.000597568	0.000573169	1.01152e-05	1.57723e-05			0
	363	ggg	G	4206	945	77	5856	0.00255684	0.00205169	0.000111267	0.00329866		8	8.19453e-06
	363	ggt	G	2556	1007	5231	32102	0.0015538	0.00218629	0.00755896	0.0180829		56	5.73617e-05
	363	gta	V	3677	805	11	7	0.00223526	0.00174773	1.58954e-05	3.94308e-06		4	4.09726e-06
	363	gtc	V	1146	280			0.000696657	0.000607907	0	0			0
	363	gtg	V	3156	487	26	55	0.00191854	0.00105732	3.75708e-05	3.09813e-05		1	1.02432e-06
	363	gtt	V	3942	549	49	13	0.00239635	0.00119193	7.08066e-05	7.32285e-06			0
	363	taa	*	2305	1481	52	59	0.00140122	0.00321539	7.51417e-05	3.32345e-05		183	0.00018745
	363	tac	Y	6691	2012	9	118	0.00406748	0.00436824	1.30053e-05	6.6469e-05		9	9.21885e-06
	363	tag	*	1653	1411	13	10	0.00100486	0.00306342	1.87854e-05	5.63297e-06		6	6.1459e-06
	363	tat	Y	2282	358	5	3	0.00138723	0.000777252	7.22516e-06	1.68989e-06		6	6.1459e-06
	363	tca	S	877	179	1	3	0.000533131	0.000388626	1.44503e-06	1.68989e-06		2	2.04863e-06
	363	tcc	S	1588	966	5	556	0.00096535	0.00209728	7.22516e-06	0.000313193		10	1.02432e-05
	363	tcg	S	1320	260	1	42	0.000802432	0.000564485	1.44503e-06	2.36585e-05		1	1.02432e-06
	363	tct	S	3029	779		17	0.00184134	0.00169128	0	9.57604e-06		4	4.09726e-06
	363	tga	*	3008	1001	3	6	0.00182857	0.00217327	4.3351e-06	3.37978e-06		7	7.17021e-06
	363	tgc	C	3022	750	2	124	0.00183708	0.00162832	2.89006e-06	6.98488e-05		4	4.09726e-06
	363	tgg	W	3871	683	715	9	0.00235319	0.00148286	0.0010332	5.06967e-06		4	4.09726e-06
	363	tgt	C	1434	862	32	9	0.000871733	0.00187148	4.6241e-05	5.06967e-06			0
	363	tta	L	1938	422	3	1	0.00117812	0.000916202	4.3351e-06	5.63297e-07		2	2.04863e-06
	363	ttc	F	6061	1270	7	9	0.0036845	0.00275729	1.01152e-05	5.06967e-06		6	6.1459e-06
	363	ttg	L	4158	1278	4	12	0.00252766	0.00277466	5.78013e-06	6.75956e-06		8	8.19453e-06
	363	ttt	F	3999	1624	5	134	0.002431	0.00352586	7.22516e-06	7.54817e-05		10	1.02432e-05
	364	aaa	K	7356	1919	19	33	0.00447173	0.00416633	2.74556e-05	1.85888e-05		19	1.9462e-05
	364	aac	N	837	252	90	3	0.000508815	0.000547116	0.000130053	1.68989e-06		8	8.19453e-06
	364	aag	K	769	508	2	13	0.000467477	0.00110292	2.89006e-06	7.32285e-06		3	3.07295e-06
	364	aat	N	3231	1298	290	968	0.00196413	0.00281808	0.000419059	0.000545271		16	1.63891e-05
	364	aca	T	3141	766	2	11	0.00190942	0.00166306	2.89006e-06	6.19626e-06		3	3.07295e-06
	364	acc	T	1011	459	20	19	0.00061459	0.000996533	2.89006e-05	1.07026e-05		53	5.42888e-05
	364	acg	T	1197	301	2	18	0.00072766	0.0006535	2.89006e-06	1.01393e-05		2	2.04863e-06
	364	act	T	1373	259	6	40	0.00083465	0.000562314	8.67019e-06	2.25319e-05		2	2.04863e-06
	364	aga	R	6838	2316	13	25	0.00415684	0.00502826	1.87854e-05	1.40824e-05		14	1.43404e-05
	364	agc	S	3389	720	4962	65	0.00206018	0.00156319	0.00717025	3.66143e-05		42	4.30213e-05
	364	agg	R	1863	367	1	4	0.00113252	0.000796792	1.44503e-06	2.25319e-06		3	3.07295e-06
	364	agt	S	1493	412	194	2	0.000907599	0.000894491	0.000280336	1.12659e-06		2	2.04863e-06
	364	ata	I	2491	671	1	16	0.00151429	0.0014568	1.44503e-06	9.01274e-06		13	1.33161e-05
	364	atc	I	2166	706	2	4	0.00131672	0.00153279	2.89006e-06	2.25319e-06		5	5.12158e-06
	364	atg	M	1232	545	5	9	0.000748936	0.00118325	7.22516e-06	5.06967e-06		1	1.02432e-06
	364	att	I	3180	1024	6	24	0.00193313	0.0022232	8.67019e-06	1.35191e-05		9	9.21885e-06
	364	caa	Q	2764	1000	3	47	0.00168024	0.0021711	4.3351e-06	2.64749e-05		6	6.1459e-06
	364	cac	H	3314	251	173	1285	0.00201459	0.000544945	0.000249991	0.000723836		1872	0.00191752
	364	cag	Q	4109	810	5	168	0.00249787	0.00175859	7.22516e-06	9.46338e-05		8	8.19453e-06
	364	cat	H	263	142	30	72	0.000159878	0.000308296	4.3351e-05	4.05573e-05		3	3.07295e-06
	364	cca	P	2848	353	80	16215	0.00173131	0.000766397	0.000115603	0.00913385		1046	0.00107143
	364	ccg	P	1796	811	330	106789	0.00109179	0.00176076	0.000476861	0.0601539		502	0.000514207
	364	cct	P	3128	1211	14078	48562	0.00190152	0.0026292	0.0203432	0.0273548		742	0.000760043
	364	cga	R	2003	430	2	8	0.00121763	0.000933571	2.89006e-06	4.50637e-06		2	2.04863e-06
	364	cgc	R	6189	1668	21	41	0.00376231	0.00362139	3.03457e-05	2.30952e-05		39	3.99483e-05
	364	cgg	R	1695	271	9	7	0.0010304	0.000588367	1.30053e-05	3.94308e-06		3	3.07295e-06
	364	cgt	R	1943	374	1	6	0.00118116	0.00081199	1.44503e-06	3.37978e-06		4	4.09726e-06
	364	cta	L	5707	1486	14	36	0.0034693	0.00322625	2.02305e-05	2.02787e-05		18	1.84377e-05
	364	ctc	L	1635	345	9	11	0.000993921	0.000749028	1.30053e-05	6.19626e-06		82	8.39939e-05
	364	ctg	L	3028	607	8	26	0.00184073	0.00131785	1.15603e-05	1.46457e-05		2	2.04863e-06
	364	ctt	L	1735	769	4	12	0.00105471	0.00166957	5.78013e-06	6.75956e-06		3	3.07295e-06
	364	gaa	E	1924	513	8	11	0.0011696	0.00111377	1.15603e-05	6.19626e-06		4	4.09726e-06
	364	gac	D	1010	405	4	10	0.000613982	0.000879294	5.78013e-06	5.63297e-06		3	3.07295e-06
	364	gag	E	838	234	2	12	0.000509422	0.000508036	2.89006e-06	6.75956e-06		3	3.07295e-06
	364	gat	D	8689	2036	12	29	0.00528207	0.00442035	1.73404e-05	1.63356e-05		17	1.74134e-05
	364	gca	A	2145	501	1745	27	0.00130395	0.00108772	0.00252158	1.5209e-05		11	1.12675e-05
	364	gcc	A	1494	174	4	7	0.000908207	0.000377771	5.78013e-06	3.94308e-06		13	1.33161e-05
	364	gcg	A	2805	975	179	2873	0.00170517	0.00211682	0.000258661	0.00161835		7	7.17021e-06
	364	gct	A	3341	544	22	10	0.002031	0.00118108	3.17907e-05	5.63297e-06		5	5.12158e-06
	364	gga	G	4973	985	40	76	0.0030231	0.00213853	5.78013e-05	4.28105e-05		9	9.21885e-06
	364	ggc	G	2204	559	2	2	0.00133982	0.00121364	2.89006e-06	1.12659e-06		2	2.04863e-06
	364	ggg	G	10189	2155	23	73	0.00619392	0.00467871	3.32357e-05	4.11206e-05		9	9.21885e-06
	364	ggt	G	5833	2173	7	248	0.0035459	0.00471779	1.01152e-05	0.000139698		6	6.1459e-06
	364	gta	V	5539	1307	9	1116	0.00336717	0.00283762	1.30053e-05	0.000628639		10	1.02432e-05
	364	gtc	V	1785	491	87	4	0.00108511	0.00106601	0.000125718	2.25319e-06		3	3.07295e-06
	364	gtg	V	2038	781	386	59	0.00123891	0.00169563	0.000557783	3.32345e-05		3	3.07295e-06
	364	gtt	V	3700	990	110	34	0.00224924	0.00214938	0.000158954	1.91521e-05		5	5.12158e-06
	364	taa	*	5071	1146	8	14	0.00308267	0.00248808	1.15603e-05	7.88615e-06		12	1.22918e-05
	364	tac	Y	2320	922	10	165	0.00141033	0.00200175	1.44503e-05	9.29439e-05		11	1.12675e-05
	364	tag	*	828	441	3	47	0.000503343	0.000957453	4.3351e-06	2.64749e-05		4	4.09726e-06
	364	tat	Y	2727	522	1	326	0.00165775	0.00113331	1.44503e-06	0.000183635		8	8.19453e-06
	364	tca	S	1776	538	1897	64	0.00107964	0.00116805	0.00274123	3.6051e-05		28	2.86809e-05
	364	tcc	S	4117	1174	247	85402	0.00250274	0.00254887	0.000356923	0.0481066		483	0.000494745
	364	tcg	S	796	343	144	19703	0.000483891	0.000744686	0.000208085	0.0110986		236	0.000241739
	364	tct	S	4125	1497	564	199369	0.0025076	0.00325013	0.000814998	0.112304		983	0.0010069
	364	tga	*	1772	526	2	6	0.0010772	0.001142	2.89006e-06	3.37978e-06		4	4.09726e-06
	364	tgc	C	1596	721	5	3	0.000970213	0.00156536	7.22516e-06	1.68989e-06		5	5.12158e-06
	364	tgg	W	2534	547	3	7	0.00154043	0.00118759	4.3351e-06	3.94308e-06		9	9.21885e-06
	364	tgt	C	8541	2468	22	49	0.0051921	0.00535826	3.17907e-05	2.76015e-05		10	1.02432e-05
	364	tta	L	1526	225		2	0.00092766	0.000488496	0	1.12659e-06		1	1.02432e-06
	364	ttc	F	2721	847	2	29	0.0016541	0.00183892	2.89006e-06	1.63356e-05		4	4.09726e-06
	364	ttg	L	1678	686	14	38	0.00102006	0.00148937	2.02305e-05	2.14053e-05		3	3.07295e-06
	364	ttt	F	3444	2312	11	61	0.00209362	0.00501957	1.58954e-05	3.43611e-05		27	2.76565e-05
	365	aaa	K	6431	2445	25	43	0.00390942	0.00530833	3.61258e-05	2.42217e-05		27	2.76565e-05
	365	aac	N	2174	282	20	30	0.00132158	0.000612249	2.89006e-05	1.68989e-05		5	5.12158e-06
	365	aag	K	3848	1211	5	25	0.00233921	0.0026292	7.22516e-06	1.40824e-05		12	1.22918e-05
	365	aat	N	3604	318	56	4	0.00219088	0.000690408	8.09218e-05	2.25319e-06		3	3.07295e-06
	365	aca	T	1499	254	6	10	0.000911246	0.000551458	8.67019e-06	5.63297e-06		43	4.40456e-05
	365	acc	T	884	66	398	23	0.000537386	0.000143292	0.000575123	1.29558e-05		5	5.12158e-06
	365	acg	T	1532	380	104	2856	0.000931307	0.000825016	0.000150283	0.00160877		28	2.86809e-05
	365	act	T	1817	537	30	244	0.00110456	0.00116588	4.3351e-05	0.000137444		5	5.12158e-06
	365	aga	R	2788	724	8	34	0.00169483	0.00157187	1.15603e-05	1.91521e-05		10	1.02432e-05
	365	agc	S	5568	1758	782	59718	0.0033848	0.00381679	0.00113002	0.0336389		263	0.000269395
	365	agg	R	3987	580	10	82	0.00242371	0.00125924	1.44503e-05	4.61903e-05		4	4.09726e-06
	365	agt	S	1211	489	410	26	0.00073617	0.00106167	0.000592463	1.46457e-05		9	9.21885e-06
	365	ata	I	1228	136	2	19	0.000746505	0.000295269	2.89006e-06	1.07026e-05		1	1.02432e-06
	365	atc	I	2163	796	103	21	0.00131489	0.00172819	0.000148838	1.18292e-05		10	1.02432e-05
	365	atg	M	1220	238	11	7	0.000741641	0.000516721	1.58954e-05	3.94308e-06		5	5.12158e-06
	365	att	I	1830	100	4		0.00111246	0.00021711	5.78013e-06	0			0
	365	caa	Q	3428	1011	5	37	0.00208389	0.00219498	7.22516e-06	2.0842e-05		7	7.17021e-06
	365	cac	H	2743	831	5	14	0.00166748	0.00180418	7.22516e-06	7.88615e-06		12	1.22918e-05
	365	cag	Q	2213	443	2	6	0.00134529	0.000961795	2.89006e-06	3.37978e-06		1	1.02432e-06
	365	cat	H	1696	367	10	4	0.001031	0.000796792	1.44503e-05	2.25319e-06		6	6.1459e-06
	365	cca	P	2347	668	1290	33	0.00142675	0.00145029	0.00186409	1.85888e-05		188	0.000192571
	365	ccc	P	10701	2157	8193	3039	0.00650517	0.00468305	0.0118392	0.00171186		102	0.00010448
	365	ccg	P	744	426	7	7	0.00045228	0.000924887	1.01152e-05	3.94308e-06		6	6.1459e-06
	365	cct	P	1365	274	7	8	0.000829787	0.00059488	1.01152e-05	4.50637e-06		1	1.02432e-06
	365	cga	R	1427	367	2	1	0.000867477	0.000796792	2.89006e-06	5.63297e-07		4	4.09726e-06
	365	cgc	R	4463	1052	5	62	0.00271307	0.00228399	7.22516e-06	3.49244e-05		13	1.33161e-05
	365	cgg	R	3026	1157	17	21	0.00183951	0.00251196	2.45656e-05	1.18292e-05		20	2.04863e-05
	365	cgt	R	12	1			7.29483e-06	2.1711e-06	0	0		1	1.02432e-06
	365	cta	L	1744	549	4	9	0.00106018	0.00119193	5.78013e-06	5.06967e-06		3	3.07295e-06
	365	ctc	L	2908	706	5	16	0.00176778	0.00153279	7.22516e-06	9.01274e-06		2	2.04863e-06
	365	ctg	L	1593	682	2	6	0.000968389	0.00148069	2.89006e-06	3.37978e-06		4	4.09726e-06
	365	ctt	L	3413	985	7	17	0.00207477	0.00213853	1.01152e-05	9.57604e-06		6	6.1459e-06
	365	gaa	E	288	260	3	8	0.000175076	0.000564485	4.3351e-06	4.50637e-06		7	7.17021e-06
	365	gac	D	2070	643	9	23	0.00125836	0.00139601	1.30053e-05	1.29558e-05		8	8.19453e-06
	365	gag	E	2926	607	3	13	0.00177872	0.00131785	4.3351e-06	7.32285e-06		8	8.19453e-06
	365	gat	D	3144	403	38	31	0.00191125	0.000874951	5.49112e-05	1.74622e-05		7	7.17021e-06
	365	gca	A	919	356	995	11459	0.000558663	0.00077291	0.00143781	0.00645481		152	0.000155696
	365	gcc	A	4485	1351	37676	58722	0.00272644	0.00293315	0.054443	0.0330779		813	0.000832769
	365	gcg	A	2962	987	309	4245	0.00180061	0.00214287	0.000446515	0.00239119		32	3.27781e-05
	365	gct	A	6698	1965	104899	99137	0.00407173	0.0042662	0.151582	0.0558435		2001	0.00204966
	365	gga	G	2913	833	6	26	0.00177082	0.00180852	8.67019e-06	1.46457e-05		4	4.09726e-06
	365	ggc	G	1719	706	13	32	0.00104498	0.00153279	1.87854e-05	1.80255e-05		24	2.45836e-05
	365	ggg	G	8344	2516	20	108	0.00507234	0.00546248	2.89006e-05	6.0836e-05		20	2.04863e-05
	365	ggt	G	1322	591	6	14	0.000803647	0.00128312	8.67019e-06	7.88615e-06		5	5.12158e-06
	365	gta	V	2792	889	11189	55993	0.00169726	0.0019301	0.0161685	0.0315407		487	0.000498842
	365	gtc	V	977	398	2100	79	0.000593921	0.000864096	0.00303457	4.45004e-05		49	5.01915e-05
	365	gtg	V	11482	2322	18809	13818	0.00697994	0.00504128	0.0271796	0.00778363		250	0.000256079
	365	gtt	V	2080	840	19806	578	0.00126444	0.00182372	0.0286203	0.000325585		333	0.000341097
	365	taa	*	2461	753	20	27	0.00149605	0.00163483	2.89006e-05	1.5209e-05		108	0.000110626
	365	tac	Y	693	172	5	12	0.000421277	0.000373428	7.22516e-06	6.75956e-06		1	1.02432e-06
	365	tag	*	2328	538	11	10	0.0014152	0.00116805	1.58954e-05	5.63297e-06		9	9.21885e-06
	365	tat	Y	2564	669	36837	421	0.00155866	0.00145246	0.0532307	0.000237148		245	0.000250957
	365	tcc	S	4039	1477	24932	18749	0.00245532	0.00320671	0.0360275	0.0105612		332	0.000340073
	365	tcg	S	5128	1033	15392	17410	0.00311733	0.00224274	0.0222419	0.00980699		382	0.000391289
	365	tct	S	584	94	977	899	0.000355015	0.000204083	0.0014118	0.000506404		52	5.32644e-05
	365	tga	*	233	374	4	14	0.000141641	0.00081199	5.78013e-06	7.88615e-06		15	1.53647e-05
	365	tgc	C	1236	332	2	10	0.000751368	0.000720804	2.89006e-06	5.63297e-06		5	5.12158e-06
	365	tgg	W	7151	1291	9	25	0.00434711	0.00280288	1.30053e-05	1.40824e-05		12	1.22918e-05
	365	tgt	C	3655	1237	611	2945	0.00222188	0.00268564	0.000882915	0.00165891		25	2.56079e-05
	365	tta	L	2917	353	158	675	0.00177325	0.000766397	0.000228315	0.000380225		188	0.000192571
	365	ttc	F	2069	619	33	13	0.00125775	0.00134391	4.76861e-05	7.32285e-06		8	8.19453e-06
	365	ttg	L	6969	2181	324	212	0.00423647	0.00473516	0.000468191	0.000119419		24	2.45836e-05
	365	ttt	F	2494	488	239	50	0.00151611	0.00105949	0.000345363	2.81648e-05		11	1.12675e-05
	366	aaa	K	5680	2008	16	63	0.00345289	0.00435956	2.31205e-05	3.54877e-05		42	4.30213e-05
	366	aac	N	616	372	2	11	0.000374468	0.000807647	2.89006e-06	6.19626e-06		6	6.1459e-06
	366	aag	K	6272	1321	7	24	0.00381277	0.00286802	1.01152e-05	1.35191e-05		23	2.35593e-05
	366	aat	N	4334	1125	7	26	0.00263465	0.00244248	1.01152e-05	1.46457e-05		20	2.04863e-05
	366	aca	T	5133	1291	6	23	0.00312036	0.00280288	8.67019e-06	1.29558e-05		5	5.12158e-06
	366	acc	T	6620	2117	16	37	0.00402432	0.00459621	2.31205e-05	2.0842e-05		34	3.48268e-05
	366	acg	T	962	495	10	15	0.000584802	0.00107469	1.44503e-05	8.44945e-06		12	1.22918e-05
	366	act	T	2578	545	2	9	0.00156717	0.00118325	2.89006e-06	5.06967e-06		7	7.17021e-06
	366	aga	R	3567	943	21	36	0.00216839	0.00204734	3.03457e-05	2.02787e-05		94	9.62857e-05
	366	agc	S	1805	240	2	6	0.00109726	0.000521063	2.89006e-06	3.37978e-06		4	4.09726e-06
	366	agg	R	4187	1027	15	21	0.00254529	0.00222971	2.16755e-05	1.18292e-05		13	1.33161e-05
	366	agt	S	935	206	1	3	0.000568389	0.000447246	1.44503e-06	1.68989e-06		2	2.04863e-06
	366	ata	I	1059	380	6	3	0.000643769	0.000825016	8.67019e-06	1.68989e-06		4	4.09726e-06
	366	atc	I	1931	493	5	12	0.00117386	0.00107035	7.22516e-06	6.75956e-06		7	7.17021e-06
	366	atg	M	2393	660	7	14	0.00145471	0.00143292	1.01152e-05	7.88615e-06		9	9.21885e-06
	366	att	I	2961	1493	15	35	0.0018	0.00324145	2.16755e-05	1.97154e-05		25	2.56079e-05
	366	caa	Q	2409	813	7	30	0.00146444	0.0017651	1.01152e-05	1.68989e-05		11	1.12675e-05
	366	cac	H	909	97		3	0.000552584	0.000210596	0	1.68989e-06			0
	366	cag	Q	2593	633	4	12	0.00157629	0.0013743	5.78013e-06	6.75956e-06		11	1.12675e-05
	366	cat	H	1808	1074	7	35	0.00109909	0.00233176	1.01152e-05	1.97154e-05		9	9.21885e-06
	366	cca	P	3976	1354	12	22	0.00241702	0.00293966	1.73404e-05	1.23925e-05		23	2.35593e-05
	366	ccc	P	7694	1957	15	54	0.0046772	0.00424883	2.16755e-05	3.0418e-05		21	2.15106e-05
	366	ccg	P	1670	465	3	8	0.0010152	0.00100956	4.3351e-06	4.50637e-06		5	5.12158e-06
	366	cct	P	3865	1426	11	39	0.00234954	0.00309598	1.58954e-05	2.19686e-05		28	2.86809e-05
	366	cga	R	4483	1489	116	191	0.00272523	0.00323276	0.000167624	0.00010759		1066	0.00109192
	366	cgc	R	5461	850	14	25	0.00331976	0.00184543	2.02305e-05	1.40824e-05		13	1.33161e-05
	366	cgg	R	1451	135	5	5	0.000882067	0.000293098	7.22516e-06	2.81648e-06		2	2.04863e-06
	366	cgt	R	4521	1275	15	28	0.00274833	0.00276815	2.16755e-05	1.57723e-05		20	2.04863e-05
	366	cta	L	855	229	2	1	0.000519757	0.000497181	2.89006e-06	5.63297e-07		2	2.04863e-06
	366	ctc	L	5237	1565	23	24	0.00318359	0.00339776	3.32357e-05	1.35191e-05		20	2.04863e-05
	366	ctg	L	1895	745	4	11	0.00115198	0.00161747	5.78013e-06	6.19626e-06		15	1.53647e-05
	366	ctt	L	3275	889	9	26	0.00199088	0.0019301	1.30053e-05	1.46457e-05		12	1.22918e-05
	366	gaa	E	1072	383	14	27	0.000651672	0.00083153	2.02305e-05	1.5209e-05		132	0.00013521
	366	gac	D	1203	188	2	2	0.000731307	0.000408166	2.89006e-06	1.12659e-06		2	2.04863e-06
	366	gag	E	763	150	1	4	0.00046383	0.000325664	1.44503e-06	2.25319e-06		2	2.04863e-06
	366	gat	D	1530	245	2	7	0.000930091	0.000531918	2.89006e-06	3.94308e-06		5	5.12158e-06
	366	gca	A	1080	134	7	11	0.000656535	0.000290927	1.01152e-05	6.19626e-06		47	4.81429e-05
	366	gcc	A	1582	437	3	10	0.000961702	0.000948769	4.3351e-06	5.63297e-06		4	4.09726e-06
	366	gcg	A	410	166		6	0.00024924	0.000360402	0	3.37978e-06			0
	366	gct	A	1833	239	1	6	0.00111429	0.000518892	1.44503e-06	3.37978e-06		4	4.09726e-06
	366	ggc	G	1189	282	6	11	0.000722796	0.000612249	8.67019e-06	6.19626e-06		50	5.12158e-05
	366	ggg	G	2561	954	6276	3091	0.00155684	0.00207122	0.00906902	0.00174115		151	0.000154672
	366	ggt	G	494	46	265	135	0.000300304	9.98704e-05	0.000382934	7.6045e-05		130	0.000133161
	366	gta	V	1462	517	10	19	0.000888754	0.00112246	1.44503e-05	1.07026e-05		106	0.000108578
	366	gtc	V	2347	617	9	11	0.00142675	0.00133957	1.30053e-05	6.19626e-06		9	9.21885e-06
	366	gtg	V	3575	539	6	8	0.00217325	0.00117022	8.67019e-06	4.50637e-06		5	5.12158e-06
	366	gtt	V	1711	681	6	14	0.00104012	0.00147852	8.67019e-06	7.88615e-06		11	1.12675e-05
	366	taa	*	3467	1373	19	28	0.0021076	0.00298091	2.74556e-05	1.57723e-05		22	2.2535e-05
	366	tac	Y	1960	599	8	15	0.00119149	0.00130049	1.15603e-05	8.44945e-06		5	5.12158e-06
	366	tag	*	5180	1737	17	41	0.00314894	0.00377119	2.45656e-05	2.30952e-05		28	2.86809e-05
	366	tat	Y	413	84		2	0.000251064	0.000182372	0	1.12659e-06			0
	366	tca	S	28	2			1.70213e-05	4.34219e-06	0	0			0
	366	tcc	S	3063	704	7	14	0.00186201	0.00152845	1.01152e-05	7.88615e-06		10	1.02432e-05
	366	tcg	S	2058	582	1	14	0.00125106	0.00126358	1.44503e-06	7.88615e-06		5	5.12158e-06
	366	tct	S	2017	697	7	12	0.00122614	0.00151325	1.01152e-05	6.75956e-06		12	1.22918e-05
	366	tga	*	914	778	47	67	0.000555623	0.00168911	6.79165e-05	3.77409e-05		359	0.00036773
	366	tgc	C	2962	746	3	11	0.00180061	0.00161964	4.3351e-06	6.19626e-06		12	1.22918e-05
	366	tgg	W	4012	1202	11	23	0.00243891	0.00260966	1.58954e-05	1.29558e-05		17	1.74134e-05
	366	tgt	C	2128	459	1	10	0.00129362	0.000996533	1.44503e-06	5.63297e-06		8	8.19453e-06
	366	tta	L	1609	152	3	6	0.000978116	0.000330006	4.3351e-06	3.37978e-06		8	8.19453e-06
	366	ttc	F	2890	511	5	9	0.00175684	0.00110943	7.22516e-06	5.06967e-06		14	1.43404e-05
	366	ttg	L	5381	1997	22	43	0.00327112	0.00433568	3.17907e-05	2.42217e-05		38	3.8924e-05
	366	ttt	F	5801	1821	14	43	0.00352644	0.00395356	2.02305e-05	2.42217e-05		21	2.15106e-05
	367	aaa	K	9912	3634	50	71	0.00602553	0.00788976	7.22516e-05	3.99941e-05		50	5.12158e-05
	367	aac	N	2075	856	3	17	0.0012614	0.00185846	4.3351e-06	9.57604e-06		22	2.2535e-05
	367	aag	K	2119	523	6	14	0.00128815	0.00113548	8.67019e-06	7.88615e-06		16	1.63891e-05
	367	aat	N	1733	411	2	16	0.0010535	0.00089232	2.89006e-06	9.01274e-06		5	5.12158e-06
	367	aca	T	2257	659	8	13	0.00137204	0.00143075	1.15603e-05	7.32285e-06		8	8.19453e-06
	367	acc	T	807	416	12	10	0.000490578	0.000903176	1.73404e-05	5.63297e-06		6	6.1459e-06
	367	acg	T	3515	766	8	22	0.00213678	0.00166306	1.15603e-05	1.23925e-05		14	1.43404e-05
	367	act	T	3495	446	12	12	0.00212462	0.000968309	1.73404e-05	6.75956e-06		9	9.21885e-06
	367	aga	R	1811	803	9	18	0.00110091	0.00174339	1.30053e-05	1.01393e-05		11	1.12675e-05
	367	agc	S	1085	428	8	9	0.000659574	0.000929229	1.15603e-05	5.06967e-06		4	4.09726e-06
	367	agg	R	1993	445	25	51	0.00121155	0.000966137	3.61258e-05	2.87281e-05		230	0.000235593
	367	agt	S	1400	644	8	20	0.000851064	0.00139819	1.15603e-05	1.12659e-05		18	1.84377e-05
	367	ata	I	981	401	3	10	0.000596353	0.000870609	4.3351e-06	5.63297e-06		9	9.21885e-06
	367	atc	I	480	176	1	3	0.000291793	0.000382113	1.44503e-06	1.68989e-06		6	6.1459e-06
	367	atg	M	906	259	2	2	0.00055076	0.000562314	2.89006e-06	1.12659e-06		3	3.07295e-06
	367	att	I	916	375	4	11	0.000556839	0.000814161	5.78013e-06	6.19626e-06		8	8.19453e-06
	367	caa	Q	4764	1078	10	27	0.00289605	0.00234044	1.44503e-05	1.5209e-05		17	1.74134e-05
	367	cac	H	411	59		1	0.000249848	0.000128095	0	5.63297e-07			0
	367	cag	Q	2057	743	10	15	0.00125046	0.00161312	1.44503e-05	8.44945e-06		11	1.12675e-05
	367	cat	H	707	138	1		0.000429787	0.000299611	1.44503e-06	0		7	7.17021e-06
	367	cca	P	2091	512	4	13	0.00127112	0.0011116	5.78013e-06	7.32285e-06		10	1.02432e-05
	367	ccc	P	3681	1481	26	39	0.00223769	0.00321539	3.75708e-05	2.19686e-05		43	4.40456e-05
	367	ccg	P	2947	934	5	14	0.00179149	0.0020278	7.22516e-06	7.88615e-06		19	1.9462e-05
	367	cct	P	4187	748	6	13	0.00254529	0.00162398	8.67019e-06	7.32285e-06		10	1.02432e-05
	367	cga	R	593	237	2	6	0.000360486	0.00051455	2.89006e-06	3.37978e-06		2	2.04863e-06
	367	cgc	R	3098	1005	9	17	0.00188328	0.00218195	1.30053e-05	9.57604e-06		22	2.2535e-05
	367	cgg	R	2924	893	15	29	0.00177751	0.00193879	2.16755e-05	1.63356e-05		63	6.45319e-05
	367	cgt	R	2110	569	5	10	0.00128267	0.00123535	7.22516e-06	5.63297e-06		4	4.09726e-06
	367	cta	L	2386	535	1	11	0.00145046	0.00116154	1.44503e-06	6.19626e-06		4	4.09726e-06
	367	ctc	L	2784	1011	9	29	0.0016924	0.00219498	1.30053e-05	1.63356e-05		14	1.43404e-05
	367	ctg	L	3783	647	11	19	0.0022997	0.0014047	1.58954e-05	1.07026e-05		19	1.9462e-05
	367	ctt	L	741	382	2	10	0.000450456	0.000829358	2.89006e-06	5.63297e-06		4	4.09726e-06
	367	gaa	E	2753	992	11	22	0.00167356	0.00215373	1.58954e-05	1.23925e-05		27	2.76565e-05
	367	gac	D	533	111		5	0.000324012	0.000240992	0	2.81648e-06		1	1.02432e-06
	367	gag	E	2241	791	22	50	0.00136231	0.00171734	3.17907e-05	2.81648e-05		203	0.000207936
	367	gat	D	4702	1390	15	50	0.00285836	0.00301782	2.16755e-05	2.81648e-05		21	2.15106e-05
	367	gca	A	1140	381	2	10	0.000693009	0.000827187	2.89006e-06	5.63297e-06		4	4.09726e-06
	367	gcc	A	673	655	3	14	0.000409119	0.00142207	4.3351e-06	7.88615e-06		10	1.02432e-05
	367	gcg	A	2915	762	12	13	0.00177204	0.00165437	1.73404e-05	7.32285e-06		47	4.81429e-05
	367	gct	A	3013	422	5	15	0.00183161	0.000916202	7.22516e-06	8.44945e-06		9	9.21885e-06
	367	gga	G	3616	323	25	137	0.00219818	0.000701264	3.61258e-05	7.71716e-05		238	0.000243787
	367	ggc	G	2418	313	11	18	0.00146991	0.000679553	1.58954e-05	1.01393e-05		43	4.40456e-05
	367	ggt	G	6156	2167	4778	43598	0.00374225	0.00470476	0.00690436	0.0245586		1074	0.00110012
	367	gta	V	3010	958	17	24	0.00182979	0.00207991	2.45656e-05	1.35191e-05		22	2.2535e-05
	367	gtc	V	1304	661	7	17	0.000792705	0.00143509	1.01152e-05	9.57604e-06		9	9.21885e-06
	367	gtg	V	4046	1071	19	38	0.00245957	0.00232524	2.74556e-05	2.14053e-05		91	9.32128e-05
	367	gtt	V	1365	333	3	10	0.000829787	0.000722975	4.3351e-06	5.63297e-06		5	5.12158e-06
	367	taa	*	7235	2126	18	35	0.00439818	0.00461575	2.60106e-05	1.97154e-05		30	3.07295e-05
	367	tac	Y	413	419	5	9	0.000251064	0.000909689	7.22516e-06	5.06967e-06		8	8.19453e-06
	367	tag	*	1896	839		20	0.00115258	0.00182155	0	1.12659e-05		16	1.63891e-05
	367	tat	Y	3849	1529	11	35	0.00233982	0.0033196	1.58954e-05	1.97154e-05		25	2.56079e-05
	367	tca	S	707	345	4	5	0.000429787	0.000749028	5.78013e-06	2.81648e-06		2	2.04863e-06
	367	tcc	S	939	215	1	4	0.000570821	0.000466785	1.44503e-06	2.25319e-06		2	2.04863e-06
	367	tcg	S	4982	1177	9	32	0.00302857	0.00255538	1.30053e-05	1.80255e-05		14	1.43404e-05
	367	tct	S	4607	485	4	5	0.00280061	0.00105298	5.78013e-06	2.81648e-06		8	8.19453e-06
	367	tga	*	2808	1635	11	32	0.00170699	0.00354974	1.58954e-05	1.80255e-05		17	1.74134e-05
	367	tgc	C	2917	853	1	15	0.00177325	0.00185194	1.44503e-06	8.44945e-06		14	1.43404e-05
	367	tgg	W	6444	1813	33	43	0.00391733	0.0039362	4.76861e-05	2.42217e-05		145	0.000148526
	367	tgt	C	6440	1450	14	23	0.00391489	0.00314809	2.02305e-05	1.29558e-05		17	1.74134e-05
	367	tta	L	2855	710	9	14	0.00173556	0.00154148	1.30053e-05	7.88615e-06		12	1.22918e-05
	367	ttc	F	3774	857	3	22	0.00229422	0.00186063	4.3351e-06	1.23925e-05		13	1.33161e-05
	367	ttg	L	8386	2130	25	56	0.00509787	0.00462443	3.61258e-05	3.15446e-05		36	3.68754e-05
	367	ttt	F	4698	1686	19	51	0.00285593	0.00366047	2.74556e-05	2.87281e-05		36	3.68754e-05
	368	aaa	K	2718	1163	9	19	0.00165228	0.00252498	1.30053e-05	1.07026e-05		14	1.43404e-05
	368	aac	N	1097	178	13	26	0.000666869	0.000386455	1.87854e-05	1.46457e-05		129	0.000132137
	368	aag	K	2325	757	3	13	0.00141337	0.00164352	4.3351e-06	7.32285e-06		8	8.19453e-06
	368	aat	N	1837	594	6	10	0.00111672	0.00128963	8.67019e-06	5.63297e-06		12	1.22918e-05
	368	aca	T	1062	448	4	6	0.000645593	0.000972651	5.78013e-06	3.37978e-06		5	5.12158e-06
	368	acc	T	969	504	5	13	0.000589058	0.00109423	7.22516e-06	7.32285e-06		9	9.21885e-06
	368	acg	T	3531	901	6	17	0.0021465	0.00195616	8.67019e-06	9.57604e-06		17	1.74134e-05
	368	act	T	4263	1011	6	28	0.00259149	0.00219498	8.67019e-06	1.57723e-05		23	2.35593e-05
	368	aga	R	3699	1794	12	26	0.00224863	0.00389495	1.73404e-05	1.46457e-05		15	1.53647e-05
	368	agc	S	1448	568	5	13	0.000880243	0.00123318	7.22516e-06	7.32285e-06		13	1.33161e-05
	368	agg	R	3015	956	6	29	0.00183283	0.00207557	8.67019e-06	1.63356e-05		9	9.21885e-06
	368	agt	S	2339	724	8	19	0.00142188	0.00157187	1.15603e-05	1.07026e-05		12	1.22918e-05
	368	ata	I	2972	1285	6	24	0.00180669	0.00278986	8.67019e-06	1.35191e-05		30	3.07295e-05
	368	atc	I	794	479	7	12	0.000482675	0.00103995	1.01152e-05	6.75956e-06		8	8.19453e-06
	368	atg	M	1080	219	2	5	0.000656535	0.00047547	2.89006e-06	2.81648e-06		2	2.04863e-06
	368	att	I	1183	269	3	1	0.000719149	0.000584025	4.3351e-06	5.63297e-07		4	4.09726e-06
	368	caa	Q	907	399	3	6	0.000551368	0.000866267	4.3351e-06	3.37978e-06		8	8.19453e-06
	368	cac	H	700	313	7	13	0.000425532	0.000679553	1.01152e-05	7.32285e-06		55	5.63374e-05
	368	cag	Q	808	183	1	1	0.000491185	0.00039731	1.44503e-06	5.63297e-07		3	3.07295e-06
	368	cat	H	1276	128		4	0.000775684	0.0002779	0	2.25319e-06		3	3.07295e-06
	368	cca	P	1303	481	4	14	0.000792097	0.0010443	5.78013e-06	7.88615e-06		9	9.21885e-06
	368	ccc	P	6834	1997	12	48	0.00415441	0.00433568	1.73404e-05	2.70382e-05		38	3.8924e-05
	368	ccg	P	2497	796	5	16	0.00151793	0.00172819	7.22516e-06	9.01274e-06		18	1.84377e-05
	368	cct	P	1348	597	10	12	0.000819453	0.00129614	1.44503e-05	6.75956e-06		19	1.9462e-05
	368	cga	R	856	370	1	7	0.000520365	0.000803305	1.44503e-06	3.94308e-06		5	5.12158e-06
	368	cgc	R	2075	818	10	18	0.0012614	0.00177596	1.44503e-05	1.01393e-05		17	1.74134e-05
	368	cgg	R	2007	234	4	9	0.00122006	0.000508036	5.78013e-06	5.06967e-06		6	6.1459e-06
	368	cgt	R	2855	1030	15	17	0.00173556	0.00223623	2.16755e-05	9.57604e-06		12	1.22918e-05
	368	cta	L	495	114		1	0.000300912	0.000247505	0	5.63297e-07		1	1.02432e-06
	368	ctc	L	1026	305	2	6	0.000623708	0.000662184	2.89006e-06	3.37978e-06		7	7.17021e-06
	368	ctg	L	1530	511	8	12	0.000930091	0.00110943	1.15603e-05	6.75956e-06		9	9.21885e-06
	368	ctt	L	3967	883	7	17	0.00241155	0.00191708	1.01152e-05	9.57604e-06		13	1.33161e-05
	368	gaa	E	2138	1014	20	24	0.0012997	0.00220149	2.89006e-05	1.35191e-05		87	8.91155e-05
	368	gag	E	2943	961	18	25	0.00178906	0.00208642	2.60106e-05	1.40824e-05		56	5.73617e-05
	368	gat	D	3175	500	44	7589	0.00193009	0.00108555	6.35814e-05	0.00427486		696	0.000712924
	368	gca	A	1723	449	4	5	0.00104742	0.000974822	5.78013e-06	2.81648e-06		6	6.1459e-06
	368	gcc	A	1912	710	54	85	0.00116231	0.00154148	7.80318e-05	4.78802e-05		466	0.000477331
	368	gcg	A	2566	954	5	23	0.00155988	0.00207122	7.22516e-06	1.29558e-05		17	1.74134e-05
	368	gct	A	2561	717	8	24	0.00155684	0.00155668	1.15603e-05	1.35191e-05		14	1.43404e-05
	368	gga	G	7492	1262	18	26	0.00455441	0.00273992	2.60106e-05	1.46457e-05		17	1.74134e-05
	368	ggc	G	2779	393	16	26	0.00168936	0.00085324	2.31205e-05	1.46457e-05		99	0.000101407
	368	ggg	G	11884	3281	28	76	0.00722432	0.00712336	4.04609e-05	4.28105e-05		57	5.8386e-05
	368	ggt	G	3278	1303	13	22	0.00199271	0.00282894	1.87854e-05	1.23925e-05		25	2.56079e-05
	368	gta	V	873	409	4	8	0.000530699	0.000887978	5.78013e-06	4.50637e-06		10	1.02432e-05
	368	gtc	V	2808	694	6	17	0.00170699	0.00150674	8.67019e-06	9.57604e-06		41	4.1997e-05
	368	gtg	V	2163	1161	10	22	0.00131489	0.00252064	1.44503e-05	1.23925e-05		18	1.84377e-05
	368	gtt	V	4772	1309	18	28	0.00290091	0.00284196	2.60106e-05	1.57723e-05		23	2.35593e-05
	368	taa	*	1450	637	6	9	0.000881459	0.00138299	8.67019e-06	5.06967e-06		7	7.17021e-06
	368	tac	Y	944	265	29	60	0.00057386	0.00057534	4.19059e-05	3.37978e-05		494	0.000506012
	368	tag	*	1123	606	7	6	0.000682675	0.00131568	1.01152e-05	3.37978e-06		8	8.19453e-06
	368	tat	Y	1202	393	2	8	0.000730699	0.00085324	2.89006e-06	4.50637e-06		7	7.17021e-06
	368	tca	S	510	699	5	12	0.00031003	0.0015176	7.22516e-06	6.75956e-06		8	8.19453e-06
	368	tcc	S	1802	605	4	14	0.00109544	0.00131351	5.78013e-06	7.88615e-06		6	6.1459e-06
	368	tcg	S	2054	811	3	16	0.00124863	0.00176076	4.3351e-06	9.01274e-06		15	1.53647e-05
	368	tct	S	2094	884	6	15	0.00127295	0.00191925	8.67019e-06	8.44945e-06		9	9.21885e-06
	368	tga	*	3453	1295	3	26	0.00209909	0.00281157	4.3351e-06	1.46457e-05		18	1.84377e-05
	368	tgc	C	3337	1050	13	32	0.00202857	0.00227965	1.87854e-05	1.80255e-05		18	1.84377e-05
	368	tgg	W	2361	517	6	11	0.00143526	0.00112246	8.67019e-06	6.19626e-06		4	4.09726e-06
	368	tgt	C	2028	827	4	20	0.00123283	0.0017955	5.78013e-06	1.12659e-05		7	7.17021e-06
	368	tta	L	439	212	1	3	0.000266869	0.000460272	1.44503e-06	1.68989e-06		3	3.07295e-06
	368	ttc	F	1356	689	8	10	0.000824316	0.00149588	1.15603e-05	5.63297e-06		9	9.21885e-06
	368	ttg	L	2553	1173	3	16	0.00155198	0.00254669	4.3351e-06	9.01274e-06		13	1.33161e-05
	368	ttt	F	4703	1250	7	8	0.00285897	0.00271387	1.01152e-05	4.50637e-06		12	1.22918e-05
	369	aaa	K	1070	455	10	104	0.000650456	0.000987848	1.44503e-05	5.85828e-05		5	5.12158e-06
	369	aac	N	3322	716	5	95	0.00201945	0.0015545	7.22516e-06	5.35132e-05		9	9.21885e-06
	369	aag	K	1240	482	18	11	0.000753799	0.00104647	2.60106e-05	6.19626e-06		4	4.09726e-06
	369	aat	N	1	1			6.07903e-07	2.1711e-06	0	0			0
	369	aca	T	97	7	44	38	5.89666e-05	1.51977e-05	6.35814e-05	2.14053e-05		207	0.000212033
	369	acc	T	1021	564	10	12	0.000620669	0.0012245	1.44503e-05	6.75956e-06		5	5.12158e-06
	369	acg	T	668	370	7	15	0.000406079	0.000803305	1.01152e-05	8.44945e-06		6	6.1459e-06
	369	act	T	1817	536	12	29	0.00110456	0.00116371	1.73404e-05	1.63356e-05		8	8.19453e-06
	369	aga	R	1121	258	2	4	0.000681459	0.000560143	2.89006e-06	2.25319e-06		2	2.04863e-06
	369	agc	S	3961	1410	10	35	0.0024079	0.00306124	1.44503e-05	1.97154e-05		9	9.21885e-06
	369	agg	R	2439	798	5	9	0.00148267	0.00173253	7.22516e-06	5.06967e-06		13	1.33161e-05
	369	agt	S	1585	407	7	3	0.000963526	0.000883636	1.01152e-05	1.68989e-06		7	7.17021e-06
	369	ata	I	176	63		1	0.000106991	0.000136779	0	5.63297e-07		1	1.02432e-06
	369	atc	I	1886	1048	11	16	0.0011465	0.00227531	1.58954e-05	9.01274e-06		11	1.12675e-05
	369	atg	M	2051	462	3	82	0.00124681	0.00100305	4.3351e-06	4.61903e-05		7	7.17021e-06
	369	att	I	2883	712	2	10	0.00175258	0.00154582	2.89006e-06	5.63297e-06		9	9.21885e-06
	369	caa	Q	351	113	23	33	0.000213374	0.000245334	3.32357e-05	1.85888e-05		550	0.000563374
	369	cac	H	907	533	30	37	0.000551368	0.00115719	4.3351e-05	2.0842e-05		7	7.17021e-06
	369	cag	Q	6	1	1	9	3.64742e-06	2.1711e-06	1.44503e-06	5.06967e-06		1	1.02432e-06
	369	cat	H	9	50		1	5.47112e-06	0.000108555	0	5.63297e-07			0
	369	ccc	P	3861	1399	36317	33454	0.00234711	0.00303736	0.0524792	0.0188445		1035	0.00106017
	369	ccg	P	2684	832	1444	14828	0.00163161	0.00180635	0.00208663	0.00835256		332	0.000340073
	369	cct	P	406	46	19	32	0.000246809	9.98704e-05	2.74556e-05	1.80255e-05		88	9.01398e-05
	369	cga	R	1	2	1	2	6.07903e-07	4.34219e-06	1.44503e-06	1.12659e-06		22	2.2535e-05
	369	cgc	R	1134	588	6	11	0.000689362	0.0012766	8.67019e-06	6.19626e-06		10	1.02432e-05
	369	cgg	R	877	87	2	4	0.000533131	0.000188885	2.89006e-06	2.25319e-06		1	1.02432e-06
	369	cgt	R	10		5	4	6.07903e-06	0	7.22516e-06	2.25319e-06			0
	369	cta	L	2853	782	21	89	0.00173435	0.0016978	3.03457e-05	5.01334e-05		196	0.000200766
	369	ctc	L	2782	1178	38	28	0.00169119	0.00255755	5.49112e-05	1.57723e-05		11	1.12675e-05
	369	ctg	L	688	282	1	6	0.000418237	0.000612249	1.44503e-06	3.37978e-06		2	2.04863e-06
	369	ctt	L	3192	898	3	45	0.00194043	0.00194964	4.3351e-06	2.53483e-05		16	1.63891e-05
	369	gaa	E	1290	300	9	144	0.000784195	0.000651329	1.30053e-05	8.11147e-05		8	8.19453e-06
	369	gac	D	2428	1851	1520	196221	0.00147599	0.0040187	0.00219645	0.110531		3474	0.00355847
	369	gag	E	66	54		16	4.01216e-05	0.000117239	0	9.01274e-06		2	2.04863e-06
	369	gat	D	7	1	1	105	4.25532e-06	2.1711e-06	1.44503e-06	5.91461e-05		2	2.04863e-06
	369	gca	A	1611	912	17583	207	0.000979331	0.00198004	0.025408	0.000116602		247	0.000253006
	369	gcc	A	2281	185	4	4	0.00138663	0.000401653	5.78013e-06	2.25319e-06		5	5.12158e-06
	369	gcg	A	2795	809	688	10885	0.00169909	0.00175642	0.000994182	0.00613148		106	0.000108578
	369	gct	A	4	2	5	3	2.43161e-06	4.34219e-06	7.22516e-06	1.68989e-06			0
	369	gga	G	638	137	1	25	0.000387842	0.00029744	1.44503e-06	1.40824e-05		5	5.12158e-06
	369	ggc	G	214	59	1	22	0.000130091	0.000128095	1.44503e-06	1.23925e-05		3	3.07295e-06
	369	ggg	G	4680	1722	11	47	0.00284498	0.00373863	1.58954e-05	2.64749e-05		18	1.84377e-05
	369	ggt	G	4401	1123	4	20	0.00267538	0.00243814	5.78013e-06	1.12659e-05		14	1.43404e-05
	369	gta	V	2907	1039	12	6	0.00176717	0.00225577	1.73404e-05	3.37978e-06		11	1.12675e-05
	369	gtc	V	2			9	1.21581e-06	0	0	5.06967e-06		1	1.02432e-06
	369	gtg	V	1906	474	3	14	0.00115866	0.0010291	4.3351e-06	7.88615e-06		4	4.09726e-06
	369	gtt	V	1661	881	3	8	0.00100973	0.00191273	4.3351e-06	4.50637e-06		6	6.1459e-06
	369	taa	*	1547	457		6	0.000940426	0.000992191	0	3.37978e-06		5	5.12158e-06
	369	tac	Y	629	355	4	65	0.000382371	0.000770739	5.78013e-06	3.66143e-05		5	5.12158e-06
	369	tag	*	737	73	1	1	0.000448024	0.00015849	1.44503e-06	5.63297e-07			0
	369	tat	Y	666	131	2	4	0.000404863	0.000284413	2.89006e-06	2.25319e-06		2	2.04863e-06
	369	tca	S	3066	624	177	42	0.00186383	0.00135476	0.000255771	2.36585e-05		249	0.000255055
	369	tcc	S	2	1	7	15	1.21581e-06	2.1711e-06	1.01152e-05	8.44945e-06			0
	369	tcg	S	7078	1607	75	323	0.00430274	0.00348895	0.000108377	0.000181945		17	1.74134e-05
	369	tct	S	1760	154	1	1	0.00106991	0.000334349	1.44503e-06	5.63297e-07		2	2.04863e-06
	369	tga	*		1			0	2.1711e-06	0	0			0
	369	tgc	C	2	1	8	3	1.21581e-06	2.1711e-06	1.15603e-05	1.68989e-06			0
	369	tgg	W	694	127	2	1	0.000421884	0.000275729	2.89006e-06	5.63297e-07		1	1.02432e-06
	369	tgt	C	7243	2053	9782	3666	0.00440304	0.00445726	0.0141353	0.00206504		180	0.000184377
	369	tta	L	1629	880	4	12	0.000990274	0.00191056	5.78013e-06	6.75956e-06		12	1.22918e-05
	369	ttc	F	2295	610	6	7	0.00139514	0.00132437	8.67019e-06	3.94308e-06		10	1.02432e-05
	369	ttg	L	1912	430	4	7	0.00116231	0.000933571	5.78013e-06	3.94308e-06		10	1.02432e-05
	369	ttt	F	3919	1383	13	18	0.00238237	0.00300262	1.87854e-05	1.01393e-05		23	2.35593e-05
	370	aaa	K	303	50	27	84	0.000184195	0.000108555	3.90159e-05	4.73169e-05		321	0.000328806
	370	aac	N	3219	1472	16	31	0.00195684	0.00319585	2.31205e-05	1.74622e-05		30	3.07295e-05
	370	aag	K		1		6	0	2.1711e-06	0	3.37978e-06			0
	370	aat	N	798	39	1	3	0.000485106	8.46727e-05	1.44503e-06	1.68989e-06		13	1.33161e-05
	370	aca	T	1998	598	6	19	0.00121459	0.00129832	8.67019e-06	1.07026e-05		17	1.74134e-05
	370	acc	T	5608	1889	20	36	0.00340912	0.0041012	2.89006e-05	2.02787e-05		37	3.78997e-05
	370	acg	T	1				6.07903e-07	0	0	0			0
	370	act	T	2147	657	4	16	0.00130517	0.00142641	5.78013e-06	9.01274e-06		11	1.12675e-05
	370	aga	R	685	237	1	5	0.000416413	0.00051455	1.44503e-06	2.81648e-06		4	4.09726e-06
	370	agc	S	393	116	3	2	0.000238906	0.000251847	4.3351e-06	1.12659e-06		5	5.12158e-06
	370	agg	R	708	268	5	9	0.000430395	0.000581854	7.22516e-06	5.06967e-06		4	4.09726e-06
	370	agt	S	13725	3850	39	74	0.00834347	0.00835872	5.63563e-05	4.16839e-05		83	8.50182e-05
	370	ata	I	2756	737	15	18	0.00167538	0.0016001	2.16755e-05	1.01393e-05		20	2.04863e-05
	370	atc	I	376	276	4	3	0.000228571	0.000599222	5.78013e-06	1.68989e-06		7	7.17021e-06
	370	atg	M	2292	721	8	11	0.00139331	0.00156536	1.15603e-05	6.19626e-06		8	8.19453e-06
	370	att	I	1993	532	2	16	0.00121155	0.00115502	2.89006e-06	9.01274e-06		9	9.21885e-06
	370	caa	Q	70		1	6	4.25532e-05	0	1.44503e-06	3.37978e-06		61	6.24833e-05
	370	cac	H	1265	291	3	1	0.000768997	0.000631789	4.3351e-06	5.63297e-07		7	7.17021e-06
	370	cag	Q	3				1.82371e-06	0	0	0		1	1.02432e-06
	370	cat	H	1823	428	5	2	0.00110821	0.000929229	7.22516e-06	1.12659e-06		12	1.22918e-05
	370	cca	P	936	204	2	1	0.000568997	0.000442903	2.89006e-06	5.63297e-07		5	5.12158e-06
	370	ccc	P	3516	1561	19	44	0.00213739	0.00338908	2.74556e-05	2.4785e-05		34	3.48268e-05
	370	ccg	P	1447	152	1	3	0.000879635	0.000330006	1.44503e-06	1.68989e-06		3	3.07295e-06
	370	cct	P	1633	374	2	8	0.000992705	0.00081199	2.89006e-06	4.50637e-06		8	8.19453e-06
	370	cga	R	5092	1341	11	33	0.00309544	0.00291144	1.58954e-05	1.85888e-05		31	3.17538e-05
	370	cgc	R	977	340	1	5	0.000593921	0.000738172	1.44503e-06	2.81648e-06		6	6.1459e-06
	370	cgg	R	1529	173		5	0.000929483	0.000375599	0	2.81648e-06		5	5.12158e-06
	370	cgt	R	749	111	1	2	0.000455319	0.000240992	1.44503e-06	1.12659e-06		2	2.04863e-06
	370	cta	L	2269	836	9	23	0.00137933	0.00181504	1.30053e-05	1.29558e-05		19	1.9462e-05
	370	ctc	L	1259	634	5	13	0.00076535	0.00137647	7.22516e-06	7.32285e-06		15	1.53647e-05
	370	ctg	L	928	469	7	6	0.000564134	0.00101824	1.01152e-05	3.37978e-06		13	1.33161e-05
	370	ctt	L	1421	424	6	8	0.00086383	0.000920544	8.67019e-06	4.50637e-06		7	7.17021e-06
	370	gac	D	163	26	4	4	9.90881e-05	5.64485e-05	5.78013e-06	2.25319e-06		20	2.04863e-05
	370	gag	E	973	401	162	32467	0.000591489	0.000870609	0.000234095	0.0182885		694	0.000710875
	370	gat	D	383	75	1	16	0.000232827	0.000162832	1.44503e-06	9.01274e-06		33	3.38024e-05
	370	gca	A	1627	782	10	35	0.000989058	0.0016978	1.44503e-05	1.97154e-05		77	7.88724e-05
	370	gcc	A	1273	529	5	10	0.00077386	0.00114851	7.22516e-06	5.63297e-06		6	6.1459e-06
	370	gcg	A	1225	844	8	22	0.000744681	0.0018324	1.15603e-05	1.23925e-05		16	1.63891e-05
	370	gct	A	598	241	3	9	0.000363526	0.000523234	4.3351e-06	5.06967e-06		7	7.17021e-06
	370	gga	G	565	189	7	15	0.000343465	0.000410337	1.01152e-05	8.44945e-06		90	9.21885e-05
	370	ggc	G	5078	1311	9	36	0.00308693	0.00284631	1.30053e-05	2.02787e-05		32	3.27781e-05
	370	ggg	G	2130	612	7	23	0.00129483	0.00132871	1.01152e-05	1.29558e-05		8	8.19453e-06
	370	ggt	G	1923	393	5	3	0.001169	0.00085324	7.22516e-06	1.68989e-06		9	9.21885e-06
	370	gta	V	1961	242	5	12	0.0011921	0.000525405	7.22516e-06	6.75956e-06		34	3.48268e-05
	370	gtc	V	1337	119	2	3	0.000812766	0.00025836	2.89006e-06	1.68989e-06		10	1.02432e-05
	370	gtg	V	3539	566	8	8	0.00215137	0.00122884	1.15603e-05	4.50637e-06		10	1.02432e-05
	370	gtt	V	1574	664	3	5	0.000956839	0.00144161	4.3351e-06	2.81648e-06		11	1.12675e-05
	370	taa	*	807	210	19	18	0.000490578	0.00045593	2.74556e-05	1.01393e-05		108	0.000110626
	370	tac	Y	1749	524	5	14	0.00106322	0.00113765	7.22516e-06	7.88615e-06		11	1.12675e-05
	370	tag	*	2631	946	9	20	0.00159939	0.00205386	1.30053e-05	1.12659e-05		7	7.17021e-06
	370	tat	Y	2	3			1.21581e-06	6.51329e-06	0	0			0
	370	tca	S	2032	382	5	7	0.00123526	0.000829358	7.22516e-06	3.94308e-06		6	6.1459e-06
	370	tcc	S	5	2			3.03951e-06	4.34219e-06	0	0			0
	370	tcg	S	3				1.82371e-06	0	0	0			0
	370	tct	S	753	80	2	1	0.000457751	0.000173688	2.89006e-06	5.63297e-07		2	2.04863e-06
	370	tga	*	1392	533	13	14	0.000846201	0.00115719	1.87854e-05	7.88615e-06		19	1.9462e-05
	370	tgc	C	64	89		1	3.89058e-05	0.000193227	0	5.63297e-07			0
	370	tgg	W	457	57	2		0.000277812	0.000123752	2.89006e-06	0			0
	370	tgt	C	2908	697	9	15	0.00176778	0.00151325	1.30053e-05	8.44945e-06		23	2.35593e-05
	370	tta	L	3263	877	9	20	0.00198359	0.00190405	1.30053e-05	1.12659e-05		9	9.21885e-06
	370	ttc	F	3158	1030	13	12	0.00191976	0.00223623	1.87854e-05	6.75956e-06		24	2.45836e-05
	370	ttg	L	1565	664	6	13	0.000951368	0.00144161	8.67019e-06	7.32285e-06		14	1.43404e-05
	370	ttt	F	1449	363	6	7	0.000880851	0.000788108	8.67019e-06	3.94308e-06		7	7.17021e-06
	371	aaa	K	73	197	1		6.56541e-05	0.00038813	1.77415e-06	0			0
	371	aac	N	413	583			0.00037144	0.00114863	0	0			0
	371	aag	K	301	167			0.000270711	0.000329024	0	0			0
	371	aat	N	112	99	1		0.00010073	0.00019505	1.77415e-06	0		14	1.4669e-05
	371	aca	T	2030	1555	1054	3	0.00182572	0.00306367	0.00186996	3.51893e-06		1	1.04778e-06
	371	acc	T	7073	5014	72	12	0.00636125	0.0098786	0.000127739	1.40757e-05		5	5.23892e-06
	371	acg	T	763	661	3	3	0.00068622	0.0013023	5.32246e-06	3.51893e-06			0
	371	act	T	1210	609	4	5	0.00108824	0.00119985	7.09662e-06	5.86488e-06		93	9.74438e-05
	371	aga	R	93	75			8.36415e-05	0.000147765	0	0			0
	371	agc	S	208	123			0.000187069	0.000242335	0	0			0
	371	agg	R	75	91			6.74528e-05	0.000179288	0	0			0
	371	agt	S	134	132	1	2	0.000120516	0.000260067	1.77415e-06	2.34595e-06		2	2.09557e-06
	371	ata	I	1100	481	222	248	0.000989308	0.000947667	0.000393862	0.000290898		18	1.88601e-05
	371	atc	I	3596	1016	1335	465	0.00323414	0.00200173	0.0023685	0.000545434		216	0.000226321
	371	atg	M	165	444	2	2	0.000148396	0.00087477	3.54831e-06	2.34595e-06		10	1.04778e-05
	371	att (WT)	I (WT)	58131	19879	23450	46420	0.0522813	0.0391657	0.0416039	0.0544496		870554	0.912152
	371	caa	Q	97	119			8.7239e-05	0.000234454	0	0			0
	371	cac	H	426	375			0.000383132	0.000738826	0	0			0
	371	cag	Q	20	14			1.79874e-05	2.75828e-05	0	0			0
	371	cat	H	72	29			6.47547e-05	5.71359e-05	0	0			0
	371	cca	P	526	283			0.000473069	0.000557567	0	0			0
	371	ccc	P	2642	1850	3		0.00237614	0.00364487	5.32246e-06	0			0
	371	ccg	P	49	59			4.40692e-05	0.000116242	0	0			0
	371	cct	P	271	240			0.00024373	0.000472849	0	0			0
	371	cga	R	54	84			4.8566e-05	0.000165497	0	0			0
	371	cgc	R	495	456			0.000445189	0.000898412	0	0			0
	371	cgg	R	16	21			1.43899e-05	4.13743e-05	0	0			0
	371	cgt	R	18	6			1.61887e-05	1.18212e-05	0	0			0
	371	cta	L	33	293	4		2.96792e-05	0.000577269	7.09662e-06	0			0
	371	ctc	L	323	530	1	1	0.000290497	0.00104421	1.77415e-06	1.17298e-06		1	1.04778e-06
	371	ctg	L	130	133	1		0.000116918	0.000262037	1.77415e-06	0			0
	371	ctt	L	287	72	7	2	0.00025812	0.000141855	1.24191e-05	2.34595e-06		60	6.2867e-05
	371	gaa	E	84	66	1		7.55472e-05	0.000130033	1.77415e-06	0			0
	371	gac	D	273	213			0.000245528	0.000419653	0	0			0
	371	gag	E	110	54			9.89308e-05	0.000106391	0	0			0
	371	gat	D	64	104			5.75598e-05	0.000204901	0	0			0
	371	gca	A	1090	932	2	3	0.000980315	0.00183623	3.54831e-06	3.51893e-06			0
	371	gcc	A	2596	1696	6	6	0.00233477	0.00334146	1.06449e-05	7.03786e-06			0
	371	gcg	A	520	372	3	1	0.000467673	0.000732915	5.32246e-06	1.17298e-06			0
	371	gct	A	2093	1102	10	2	0.00188238	0.00217116	1.77415e-05	2.34595e-06			0
	371	gga	G	54	70			4.8566e-05	0.000137914	0	0			0
	371	ggc	G	359	271	1		0.000322874	0.000533925	1.77415e-06	0			0
	371	ggg	G	369	147			0.000331868	0.00028962	0	0			0
	371	ggt	G	166	244	3	1	0.000149296	0.000480729	5.32246e-06	1.17298e-06			0
	371	gta	V	287	383	643	145	0.00025812	0.000754588	0.00114078	0.000170082		1	1.04778e-06
	371	gtc	V	1677	830	4222	992	0.00150825	0.00163527	0.00749048	0.00116359		5	5.23892e-06
	371	gtg	V	230	261	105	918	0.000206855	0.000514223	0.000186286	0.00107679		15	1.57167e-05
	371	gtt	V	829	412	9661	747	0.000745579	0.000811723	0.0171401	0.000876213		61	6.39148e-05
	371	taa	*	358	304			0.000321975	0.000598942	0	0			0
	371	tac	Y	268	404			0.000241031	0.000795962	0	0			0
	371	tag	*	73	298			6.56541e-05	0.00058712	0	0			0
	371	tat	Y	48	37			4.31698e-05	7.28975e-05	0	0			0
	371	tca	S	942	560			0.000847208	0.00110331	0	0			0
	371	tcc	S	1247	844			0.00112152	0.00166285	0	0			0
	371	tcg	S	238	138			0.00021405	0.000271888	0	0			0
	371	tct	S	481	363	3		0.000432598	0.000715184	5.32246e-06	0			0
	371	tga	*	860	419			0.000773459	0.000825515	0	0			0
	371	tgc	C	1167	533			0.00104957	0.00105012	0	0			0
	371	tgg	W	198	95			0.000178075	0.000187169	0	0			0
	371	tgt	C	217	71			0.000195164	0.000139884	0	0			0
	371	tta	L	516	152		1	0.000464076	0.000299471	0	1.17298e-06		1	1.04778e-06
	371	ttc	F	760	267	6		0.000683522	0.000526044	1.06449e-05	0			0
	371	ttg	L	198	412			0.000178075	0.000811723	0	0			0
	371	ttt	F	584	215	7	3	0.000525233	0.000423594	1.24191e-05	3.51893e-06		10	1.04778e-05
	372	aaa	K	7180	3255	2	15	0.00645748	0.00641301	3.54831e-06	1.75946e-05		8	8.38226e-06
	372	aac	N	2691	1523	11	4	0.00242021	0.00300062	1.95157e-05	4.69191e-06		5	5.23892e-06
	372	aag	K	980	544	2	1	0.000881384	0.00107179	3.54831e-06	1.17298e-06			0
	372	aat	N	1485	885	3		0.00133557	0.00174363	5.32246e-06	0		2	2.09557e-06
	372	aca	T	3345	1775	30	14	0.0030084	0.00349711	5.32246e-05	1.64217e-05		5	5.23892e-06
	372	acc	T	1845	1055	16	24	0.00165934	0.00207856	2.83865e-05	2.81514e-05		1	1.04778e-06
	372	acg	T	1713	767	4	1	0.00154062	0.00151115	7.09662e-06	1.17298e-06		1	1.04778e-06
	372	act	T	1830	657	6	35	0.00164585	0.00129442	1.06449e-05	4.10542e-05		2	2.09557e-06
	372	aga	R	2914	1125	1	6	0.00262077	0.00221648	1.77415e-06	7.03786e-06		2	2.09557e-06
	372	agc	S	1947	613	4		0.00175108	0.00120773	7.09662e-06	0			0
	372	agg	R	506	269		1	0.000455082	0.000529985	0	1.17298e-06		1	1.04778e-06
	372	agt	S	433	411		1	0.000389428	0.000809753	0	1.17298e-06			0
	372	ata	I	1213	455	13	19	0.00109094	0.000896442	2.3064e-05	2.22866e-05		650	0.000681059
	372	atc	I	3071	1166	3	27	0.00276197	0.00229726	5.32246e-06	3.16704e-05		5	5.23892e-06
	372	atg	M	529	160		1	0.000475767	0.000315232	0	1.17298e-06		1	1.04778e-06
	372	att	I	525	471	1	12	0.00047217	0.000927965	1.77415e-06	1.40757e-05			0
	372	caa	Q	4522	2685	18	155	0.00406696	0.00528999	3.19348e-05	0.000181811		7	7.33448e-06
	372	cac	H	1531	657	4	5	0.00137694	0.00129442	7.09662e-06	5.86488e-06		3	3.14335e-06
	372	cag	Q	906	842	5	4	0.00081483	0.00165891	8.87077e-06	4.69191e-06		2	2.09557e-06
	372	cat	H	899	234		2	0.000808535	0.000461027	0	2.34595e-06			0
	372	cca	P	2333	774	1	5	0.00209823	0.00152494	1.77415e-06	5.86488e-06		3	3.14335e-06
	372	ccc	P	2382	1291	6	3	0.0021423	0.00254353	1.06449e-05	3.51893e-06		2	2.09557e-06
	372	ccg	P	2134	658	3	1	0.00191926	0.00129639	5.32246e-06	1.17298e-06		1	1.04778e-06
	372	cct	P	2852	1211	4	9	0.00256501	0.00238592	7.09662e-06	1.05568e-05		1	1.04778e-06
	372	cga	R	1266	771	2	8	0.0011386	0.00151903	3.54831e-06	9.38381e-06		4	4.19113e-06
	372	cgc	R	3519	1537	7	8	0.00316489	0.0030282	1.24191e-05	9.38381e-06		1	1.04778e-06
	372	cgg	R	1214	931	1	3	0.00109184	0.00183426	1.77415e-06	3.51893e-06		1	1.04778e-06
	372	cgt	R	961	596	4		0.000864296	0.00117424	7.09662e-06	0		2	2.09557e-06
	372	cta	L	1955	869	13	17	0.00175827	0.00171211	2.3064e-05	1.99406e-05		77	8.06793e-05
	372	ctc	L	1737	588	9	41	0.00156221	0.00115848	1.59674e-05	4.8092e-05		4	4.19113e-06
	372	ctg	L	1844	403			0.00165844	0.000793992	0	0			0
	372	ctt	L	2012	900	12	76	0.00180953	0.00177318	2.12898e-05	8.91462e-05		2	2.09557e-06
	372	gaa	E	3237	1913	7	27	0.00291126	0.003769	1.24191e-05	3.16704e-05		29	3.03857e-05
	372	gac	D	4744	1934	6	11	0.00426662	0.00381037	1.06449e-05	1.29027e-05		10	1.04778e-05
	372	gag	E	1510	390	2	5	0.00135805	0.000768379	3.54831e-06	5.86488e-06		2	2.09557e-06
	372	gat	D	1097	678	4	2	0.00098661	0.0013358	7.09662e-06	2.34595e-06		3	3.14335e-06
	372	gca	A	2833	660	5	24	0.00254792	0.00130033	8.87077e-06	2.81514e-05		189	0.000198031
	372	gcc	A	2071	587		40	0.0018626	0.00115651	0	4.69191e-05		2	2.09557e-06
	372	gcg	A	1148	379		1	0.00103248	0.000746707	0	1.17298e-06		2	2.09557e-06
	372	gct	A	3006	753	1	1	0.00270351	0.00148356	1.77415e-06	1.17298e-06		6	6.2867e-06
	372	gga	G	1013	409	1	3	0.000911063	0.000805813	1.77415e-06	3.51893e-06		5	5.23892e-06
	372	ggc	G	1	5			8.99371e-07	9.85101e-06	0	0			0
	372	ggg	G	1058	242	5		0.000951535	0.000476789	8.87077e-06	0		2	2.09557e-06
	372	ggt	G	834	451	2	1	0.000750076	0.000888561	3.54831e-06	1.17298e-06		2	2.09557e-06
	372	gtc	V	1229	567	1200	1554	0.00110533	0.0011171	0.00212898	0.00182281		95	9.95394e-05
	372	gtg	V	3147	925	944	2152	0.00283032	0.00182244	0.0016748	0.00252425		181	0.000189649
	372	gtt	V	1356	935	855	277	0.00121955	0.00184214	0.0015169	0.000324914		41	4.29591e-05
	372	taa	*	1292	1358		3	0.00116199	0.00267554	0	3.51893e-06		1	1.04778e-06
	372	tac	Y	1718	997	3	8	0.00154512	0.00196429	5.32246e-06	9.38381e-06		4	4.19113e-06
	372	tag	*	1985	392	13	2	0.00178525	0.000772319	2.3064e-05	2.34595e-06		1	1.04778e-06
	372	tat	Y	1274	470	1	4	0.0011458	0.000925995	1.77415e-06	4.69191e-06		1	1.04778e-06
	372	tca	S	2299	1254	2	4	0.00206765	0.00247063	3.54831e-06	4.69191e-06		1	1.04778e-06
	372	tcc	S	751	474	1	1	0.000675428	0.000933876	1.77415e-06	1.17298e-06		2	2.09557e-06
	372	tcg	S	964	467	4	1	0.000866994	0.000920085	7.09662e-06	1.17298e-06			0
	372	tct	S	949	351		2	0.000853503	0.000691541	0	2.34595e-06			0
	372	tga	*	1226	585		2	0.00110263	0.00115257	0	2.34595e-06		1	1.04778e-06
	372	tgc	C	1949	1212	41	31	0.00175287	0.00238789	7.27403e-05	3.63623e-05			0
	372	tgg	W	902	427	2	3	0.000811233	0.000841277	3.54831e-06	3.51893e-06		1	1.04778e-06
	372	tgt	C	516	404	17	31	0.000464076	0.000795962	3.01606e-05	3.63623e-05			0
	372	tta	L	1033	461	17	17	0.00092905	0.000908263	3.01606e-05	1.99406e-05		719	0.000753356
	372	ttc	F	1727	593	2	2	0.00155321	0.00116833	3.54831e-06	2.34595e-06			0
	372	ttg	L	845	392	34	77	0.000759969	0.000772319	6.03212e-05	9.03192e-05		2	2.09557e-06
	372	ttt	F	904	479		13	0.000813032	0.000943727	0	1.52487e-05		2	2.09557e-06
	373	aaa	K	4295	2381	14424	1253	0.0038628	0.00469105	0.0255904	0.00146974		359	0.000376154
	373	aac	N	2592	620	8105	133	0.00233117	0.00122153	0.0143795	0.000156006		157	0.000164502
	373	aag	K	2377	896	3945	10326	0.00213781	0.0017653	0.00699904	0.0121122		492	0.000515509
	373	aat	N	1802	949	2766	6097	0.00162067	0.00186972	0.00490731	0.00715164		155	0.000162406
	373	aca	T	2695	962	69	173	0.00242381	0.00189533	0.000122417	0.000202925		20	2.09557e-05
	373	acc	T	4207	944	76	269	0.00378365	0.00185987	0.000134836	0.000315531		24	2.51468e-05
	373	acg	T	2631	1058	144	29	0.00236625	0.00208447	0.000255478	3.40163e-05		119	0.000124686
	373	act	T	1455	458	48	124	0.00130859	0.000902353	8.51594e-05	0.000145449		10	1.04778e-05
	373	aga	R	1611	389	938	695	0.00144889	0.000766409	0.00166416	0.000815219		273	0.000286045
	373	agc	S	1681	480	14	57	0.00151184	0.000945697	2.48382e-05	6.68597e-05		99	0.000103731
	373	agt	S	1275	471	13	57	0.0011467	0.000927965	2.3064e-05	6.68597e-05		1317	0.00137993
	373	ata	I	1543	539	9	9	0.00138773	0.00106194	1.59674e-05	1.05568e-05		11	1.15256e-05
	373	atc	I	1418	318	2	4	0.00127531	0.000626524	3.54831e-06	4.69191e-06		3	3.14335e-06
	373	atg	M	568	460	565	1385	0.000510843	0.000906293	0.0010024	0.00162457		5382	0.00563917
	373	att	I	1183	1205	5	17	0.00106396	0.00237409	8.87077e-06	1.99406e-05		14	1.4669e-05
	373	caa	Q	3611	1917	44843	30051	0.00324763	0.00377688	0.0795584	0.0352491		757	0.000793172
	373	cac	H	1456	902	197	1539	0.00130948	0.00177712	0.000349508	0.00180521		14	1.4669e-05
	373	cag	Q	1650	858	5637	3041	0.00148396	0.00169043	0.0100009	0.00356702		72	7.54404e-05
	373	cat	H	3019	1325	1420	1079	0.0027152	0.00261052	0.0025193	0.00126564		38	3.98158e-05
	373	cca	P	2773	848	4	13	0.00249396	0.00167073	7.09662e-06	1.52487e-05		3	3.14335e-06
	373	ccc	P	5604	2900	11	21	0.00504008	0.00571359	1.95157e-05	2.46325e-05		4	4.19113e-06
	373	ccg	P	3282	1426	5	11	0.00295174	0.00280951	8.87077e-06	1.29027e-05		12	1.25734e-05
	373	cct	P	1311	808	4	12	0.00117908	0.00159192	7.09662e-06	1.40757e-05		5	5.23892e-06
	373	cga	R	1715	998	864	741	0.00154242	0.00196626	0.00153287	0.000869176		28	2.93379e-05
	373	cgc	R	2892	1092	1758	578	0.00260098	0.00215146	0.00311896	0.00067798		32	3.35291e-05
	373	cgg	R	2581	1238	1501	1567	0.00232128	0.00243911	0.002663	0.00183805		121	0.000126782
	373	cgt	R	1792	663	869	886	0.00161167	0.00130624	0.00154174	0.00103926		29	3.03857e-05
	373	cta	L	649	550	21	753	0.000583692	0.00108361	3.72572e-05	0.000883251		13	1.36212e-05
	373	ctc	L	1203	624	70	426	0.00108194	0.00122941	0.000124191	0.000499688		2	2.09557e-06
	373	ctg	L	1143	284	168	64	0.00102798	0.000559538	0.000298058	7.50705e-05		5	5.23892e-06
	373	ctt	L	1431	637	403	12	0.001287	0.00125502	0.000714984	1.40757e-05		10	1.04778e-05
	373	gaa	E	838	338	360	5347	0.000753673	0.000665928	0.000638695	0.00627191		51	5.34369e-05
	373	gac	D	1428	700	237	1693	0.0012843	0.00137914	0.000420474	0.00198585		29	3.03857e-05
	373	gag	E	1288	741	2609	79577	0.00115839	0.00145992	0.00462877	0.093342		1027	0.00107607
	373	gat	D	1877	231	1	267	0.00168812	0.000455117	1.77415e-06	0.000313185		2	2.09557e-06
	373	gca	A	1234	433	71	36	0.00110982	0.000853098	0.000125965	4.22272e-05		2	2.09557e-06
	373	gcc	A	2447	1969	394	268	0.00220076	0.00387933	0.000699017	0.000314358		20	2.09557e-05
	373	gcg	A	2085	841	189	264	0.00187519	0.00165694	0.000335315	0.000309666		12	1.25734e-05
	373	gct	A	2041	635	103	11	0.00183562	0.00125108	0.000182738	1.29027e-05		8	8.38226e-06
	373	gga	G	1701	822	5	14	0.00152983	0.00161951	8.87077e-06	1.64217e-05		4	4.19113e-06
	373	ggc	G	1227	450	3	5	0.00110353	0.000886591	5.32246e-06	5.86488e-06		2	2.09557e-06
	373	ggg	G	1679	710	5	16	0.00151004	0.00139884	8.87077e-06	1.87676e-05		48	5.02936e-05
	373	ggt	G	1359	394	6	5	0.00122225	0.00077626	1.06449e-05	5.86488e-06		3	3.14335e-06
	373	gta	V	371	435	150	80	0.000333667	0.000857038	0.000266123	9.38381e-05		5	5.23892e-06
	373	gtc	V	960	432	70	133	0.000863396	0.000851128	0.000124191	0.000156006		9	9.43005e-06
	373	gtg	V	2100	418	4	27	0.00188868	0.000823545	7.09662e-06	3.16704e-05		3	3.14335e-06
	373	gtt	V	1268	736	86	100	0.0011404	0.00145007	0.000152577	0.000117298		5	5.23892e-06
	373	taa	*	1840	2275	46	43	0.00165484	0.00448221	8.16111e-05	5.0438e-05		20	2.09557e-05
	373	tac	Y	2100	1049	9	55	0.00188868	0.00206674	1.59674e-05	6.45137e-05		10	1.04778e-05
	373	tag	*	2783	1636	8	37	0.00250295	0.00322325	1.41932e-05	4.34001e-05		12	1.25734e-05
	373	tat	Y	1491	778	6	39	0.00134096	0.00153282	1.06449e-05	4.57461e-05		9	9.43005e-06
	373	tca	S	1074	437	1	4	0.000965925	0.000860979	1.77415e-06	4.69191e-06		1	1.04778e-06
	373	tcc	S	2934	1625	29	55	0.00263875	0.00320158	5.14505e-05	6.45137e-05		14	1.4669e-05
	373	tcg	S	1607	563	38	22	0.00144529	0.00110922	6.74178e-05	2.58055e-05		3	3.14335e-06
	373	tct	S	1476	876	11	29	0.00132747	0.0017259	1.95157e-05	3.40163e-05		6	6.2867e-06
	373	tga	*	1519	739	9	8	0.00136614	0.00145598	1.59674e-05	9.38381e-06		7	7.33448e-06
	373	tgc	C	1672	631	26	91	0.00150375	0.0012432	4.6128e-05	0.000106741		11	1.15256e-05
	373	tgg	W	1155	783	10	13	0.00103877	0.00154267	1.77415e-05	1.52487e-05		41	4.29591e-05
	373	tgt	C	1633	410	7	61	0.00146867	0.000807783	1.24191e-05	7.15516e-05		4	4.19113e-06
	373	tta	L	1180	944	55	58	0.00106126	0.00185987	9.75785e-05	6.80326e-05		14	1.4669e-05
	373	ttc	F	1372	365	131	106	0.00123394	0.000719124	0.000232414	0.000124336		11	1.15256e-05
	373	ttg	L	1689	651	504	111	0.00151904	0.0012826	0.000894174	0.0001302		10	1.04778e-05
	373	ttt	F	1913	967	598	240	0.0017205	0.00190519	0.00106094	0.000281514		11	1.15256e-05
	374	aaa	K	6972	3188	32	47	0.00627042	0.00628101	5.67729e-05	5.51299e-05		71	7.43926e-05
	374	aac	N	569	371	5	19	0.000511742	0.000730945	8.87077e-06	2.22866e-05		1206	0.00126363
	374	aag	K	1905	629	5	32	0.0017133	0.00123926	8.87077e-06	3.75352e-05		5	5.23892e-06
	374	aat	N	1329	703	5	9	0.00119526	0.00138505	8.87077e-06	1.05568e-05		11	1.15256e-05
	374	aca	T	3850	1880	9	66	0.00346258	0.00370398	1.59674e-05	7.74164e-05		22	2.30512e-05
	374	acc	T	1110	362	5	4	0.000998302	0.000713213	8.87077e-06	4.69191e-06		1	1.04778e-06
	374	acg	T	1340	543	12	19	0.00120516	0.00106982	2.12898e-05	2.22866e-05		8	8.38226e-06
	374	act	T	1104	455	13	116	0.000992906	0.000896442	2.3064e-05	0.000136065		5	5.23892e-06
	374	aga	R	3289	1205	14	10	0.00295803	0.00237409	2.48382e-05	1.17298e-05		14	1.4669e-05
	374	agc	S	745	241	4	2	0.000670032	0.000474819	7.09662e-06	2.34595e-06			0
	374	agg	R	971	294	4	2	0.000873289	0.00057924	7.09662e-06	2.34595e-06		4	4.19113e-06
	374	agt	S	1132	753	2	12	0.00101809	0.00148356	3.54831e-06	1.40757e-05		14	1.4669e-05
	374	ata	I	2402	940	9	94	0.00216029	0.00185199	1.59674e-05	0.00011026		17	1.78123e-05
	374	atc	I	761	539	5	35	0.000684421	0.00106194	8.87077e-06	4.10542e-05		11	1.15256e-05
	374	atg	M	1311	843	6	12	0.00117908	0.00166088	1.06449e-05	1.40757e-05		13	1.36212e-05
	374	att	I	633	591	69	117	0.000569302	0.00116439	0.000122417	0.000137238		22	2.30512e-05
	374	caa	Q	2129	1077	17	29	0.00191476	0.00212191	3.01606e-05	3.40163e-05		924	0.000968152
	374	cag	Q	885	502	2	10	0.000795943	0.000989042	3.54831e-06	1.17298e-05		35	3.66724e-05
	374	cat	H	1247	454	647	1024	0.00112152	0.000894472	0.00114788	0.00120113		568	0.000595141
	374	cca	P	2367	1238	15	25	0.00212881	0.00243911	2.66123e-05	2.93244e-05		26	2.72424e-05
	374	ccc	P	3463	1900	18	25	0.00311452	0.00374339	3.19348e-05	2.93244e-05		73	7.64882e-05
	374	ccg	P	2265	559	7	1	0.00203708	0.00110134	1.24191e-05	1.17298e-06		4	4.19113e-06
	374	cct	P	2077	606	6	3	0.00186799	0.00119394	1.06449e-05	3.51893e-06		11	1.15256e-05
	374	cga	R	1522	1173	5	8	0.00136884	0.00231105	8.87077e-06	9.38381e-06		14	1.4669e-05
	374	cgc	R	2581	1125	13	20	0.00232128	0.00221648	2.3064e-05	2.34595e-05		110	0.000115256
	374	cgg	R	961	205	1	3	0.000864296	0.000403892	1.77415e-06	3.51893e-06		4	4.19113e-06
	374	cgt	R	3432	988	9	8	0.00308664	0.00194656	1.59674e-05	9.38381e-06		16	1.67645e-05
	374	cta	L	1311	631	16	13	0.00117908	0.0012432	2.83865e-05	1.52487e-05		14	1.4669e-05
	374	ctc	L	1644	1152	40	28	0.00147857	0.00226967	7.09662e-05	3.28433e-05		48	5.02936e-05
	374	ctg	L	1671	472	7	11	0.00150285	0.000929936	1.24191e-05	1.29027e-05		5	5.23892e-06
	374	ctt	L	1579	849	16	12	0.00142011	0.0016727	2.83865e-05	1.40757e-05		13	1.36212e-05
	374	gaa	E	1403	626	2	5	0.00126182	0.00123335	3.54831e-06	5.86488e-06		8	8.38226e-06
	374	gac	D	1387	892	6	12	0.00124743	0.00175742	1.06449e-05	1.40757e-05		18	1.88601e-05
	374	gag	E	455	242	1	2	0.000409214	0.000476789	1.77415e-06	2.34595e-06		3	3.14335e-06
	374	gat	D	1083	277		15	0.000974019	0.000545746	0	1.75946e-05		2	2.09557e-06
	374	gca	A	2234	713	2	14	0.0020092	0.00140475	3.54831e-06	1.64217e-05		6	6.2867e-06
	374	gcc	A	1923	927	4	15	0.00172949	0.00182638	7.09662e-06	1.75946e-05		13	1.36212e-05
	374	gcg	A	2099	723	3	13	0.00188778	0.00142446	5.32246e-06	1.52487e-05		8	8.38226e-06
	374	gct	A	2208	1037	9	13	0.00198581	0.0020431	1.59674e-05	1.52487e-05		7	7.33448e-06
	374	gga	G	663	585	4	6	0.000596283	0.00115257	7.09662e-06	7.03786e-06		6	6.2867e-06
	374	ggc	G	1388	481	3	5	0.00124833	0.000947667	5.32246e-06	5.86488e-06		12	1.25734e-05
	374	ggg	G	2761	1009	4	9	0.00248316	0.00198793	7.09662e-06	1.05568e-05		8	8.38226e-06
	374	ggt	G	2201	643	6	6	0.00197952	0.00126684	1.06449e-05	7.03786e-06		8	8.38226e-06
	374	gta	V	1151	482	4	2	0.00103518	0.000949638	7.09662e-06	2.34595e-06		6	6.2867e-06
	374	gtc	V	2519	880	6	5	0.00226552	0.00173378	1.06449e-05	5.86488e-06		18	1.88601e-05
	374	gtg	V	2839	1064	7	17	0.00255331	0.0020963	1.24191e-05	1.99406e-05		11	1.15256e-05
	374	gtt	V	1754	552	12	7	0.0015775	0.00108755	2.12898e-05	8.21084e-06		7	7.33448e-06
	374	taa	*	785	447	3	3	0.000706006	0.000880681	5.32246e-06	3.51893e-06		5	5.23892e-06
	374	tac	Y	1455	543	15	22	0.00130859	0.00106982	2.66123e-05	2.58055e-05		467	0.000489315
	374	tag	*	622	285	3	4	0.000559409	0.000561508	5.32246e-06	4.69191e-06		5	5.23892e-06
	374	tat	Y	1564	388	6	4	0.00140662	0.000764439	1.06449e-05	4.69191e-06		3	3.14335e-06
	374	tca	S	1748	846	7	13	0.0015721	0.00166679	1.24191e-05	1.52487e-05		14	1.4669e-05
	374	tcc	S	1673	838	5	8	0.00150465	0.00165103	8.87077e-06	9.38381e-06		3	3.14335e-06
	374	tcg	S	1653	896	8	12	0.00148666	0.0017653	1.41932e-05	1.40757e-05		15	1.57167e-05
	374	tct	S	1099	809	8	12	0.000988409	0.00159389	1.41932e-05	1.40757e-05		12	1.25734e-05
	374	tga	*	1305	589	7	7	0.00117368	0.00116045	1.24191e-05	8.21084e-06		9	9.43005e-06
	374	tgc	C	1455	616	7	11	0.00130859	0.00121364	1.24191e-05	1.29027e-05		10	1.04778e-05
	374	tgg	W	1221	529	9	286	0.00109813	0.00104224	1.59674e-05	0.000335471		18	1.88601e-05
	374	tgt	C	1487	624	6	29	0.00133736	0.00122941	1.06449e-05	3.40163e-05		11	1.15256e-05
	374	tta	L	1000	691	11	13	0.000899371	0.00136141	1.95157e-05	1.52487e-05		14	1.4669e-05
	374	ttc	F	2250	789	15	11	0.00202359	0.00155449	2.66123e-05	1.29027e-05		5	5.23892e-06
	374	ttg	L	2847	1439	9	25	0.00256051	0.00283512	1.59674e-05	2.93244e-05		17	1.78123e-05
	374	ttt	F	2833	1194	39	25	0.00254792	0.00235242	6.9192e-05	2.93244e-05		14	1.4669e-05
	375	aaa	K	3164	1988	21	42	0.00284561	0.00391676	3.72572e-05	4.9265e-05		29	3.03857e-05
	375	aac	N	1135	528	412	402	0.00102079	0.00104027	0.000730951	0.000471537		138	0.000144594
	375	aag	K	3166	1791	18	44	0.00284741	0.00352863	3.19348e-05	5.1611e-05		45	4.71502e-05
	375	aat	N	1707	857	91	807	0.00153523	0.00168846	0.000161448	0.000946592		30	3.14335e-05
	375	aca	T	6306	2479	16486	62782	0.00567143	0.00488413	0.0292487	0.0736418		2204	0.00230931
	375	acc	T	2720	1245	10350	25657	0.00244629	0.0024529	0.0183625	0.0300951		1009	0.00105721
	375	acg	T	1536	732	5882	17847	0.00138143	0.00144219	0.0104356	0.0209341		723	0.000757547
	375	act	T	566	590	4998	7483	0.000509044	0.00116242	0.00886722	0.00877738		433	0.00045369
	375	aga	R	1927	585	32	58	0.00173309	0.00115257	5.67729e-05	6.80326e-05		1692	0.00177285
	375	agg	R	2851	1189	15	50	0.00256411	0.00234257	2.66123e-05	5.86488e-05		670	0.000702015
	375	agt	S	954	361	414	596	0.000858	0.000711243	0.0007345	0.000699094		1164	0.00121962
	375	ata	I	3224	1790	28	66	0.00289957	0.00352666	4.96763e-05	7.74164e-05		41	4.29591e-05
	375	atc	I	1249	210	18	33	0.00112331	0.000413743	3.19348e-05	3.87082e-05		851	0.000891663
	375	atg	M	2082	431	2920	166	0.00187249	0.000849157	0.00518053	0.000194714		111	0.000116304
	375	att	I	1337	363	12	11	0.00120246	0.000715184	2.12898e-05	1.29027e-05		9	9.43005e-06
	375	caa	Q	4243	1770	108	301	0.00381603	0.00348726	0.000191609	0.000353066		48	5.02936e-05
	375	cac	H	1307	1146	9265	77116	0.00117548	0.00225785	0.0164375	0.0904553		1934	0.00202641
	375	cag	Q	1207	1060	75	233	0.00108554	0.00208841	0.000133062	0.000273304		28	2.93379e-05
	375	cat	H	2028	1803	29557	74019	0.00182392	0.00355228	0.0524387	0.0868225		2387	0.00250106
	375	cca	P	3736	2354	31	63	0.00336005	0.00463786	5.49988e-05	7.38975e-05		42	4.40069e-05
	375	ccc	P	3455	1503	11	33	0.00310733	0.00296121	1.95157e-05	3.87082e-05		25	2.61946e-05
	375	ccg	P	2920	1359	10	21	0.00262616	0.00267751	1.77415e-05	2.46325e-05		27	2.82901e-05
	375	cct	P	3431	1070	16	19	0.00308574	0.00210812	2.83865e-05	2.22866e-05		18	1.88601e-05
	375	cga	R	1161	748	12	16	0.00104417	0.00147371	2.12898e-05	1.87676e-05		16	1.67645e-05
	375	cgc	R	2203	873	22	46	0.00198131	0.00171999	3.90314e-05	5.39569e-05		105	0.000110017
	375	cgg	R	1299	941	7	20	0.00116828	0.00185396	1.24191e-05	2.34595e-05		11	1.15256e-05
	375	cgt	R	1081	835	11	38	0.00097222	0.00164512	1.95157e-05	4.45731e-05		19	1.99079e-05
	375	cta	L	1187	556	490	1565	0.00106755	0.00109543	0.000869335	0.00183571		62	6.49626e-05
	375	ctc	L	1126	360	803	73	0.00101269	0.000709273	0.00142465	8.56273e-05		31	3.24813e-05
	375	ctg	L	2825	1272	743	2464	0.00254072	0.0025061	0.0013182	0.00289021		113	0.000118399
	375	ctt	L	1023	1161	1850	1375	0.000920057	0.00228741	0.00328218	0.00161284		116	0.000121543
	375	gaa	E	1042	379	6	4	0.000937145	0.000746707	1.06449e-05	4.69191e-06		7	7.33448e-06
	375	gac	D	1399	1233	10	13	0.00125822	0.00242926	1.77415e-05	1.52487e-05		18	1.88601e-05
	375	gag	E	256	143		3	0.000230239	0.000281739	0	3.51893e-06		1	1.04778e-06
	375	gat	D	1522	640	5	14	0.00136884	0.00126093	8.87077e-06	1.64217e-05		8	8.38226e-06
	375	gca	A	1791	1068	75	82	0.00161077	0.00210418	0.000133062	9.61841e-05		29	3.03857e-05
	375	gcc	A	2999	1081	53	116	0.00269721	0.00212979	9.40301e-05	0.000136065		33	3.45768e-05
	375	gcg	A	3154	1308	104	127	0.00283662	0.00257703	0.000184512	0.000148968		39	4.08635e-05
	375	gct	A	1739	748	29	54	0.00156401	0.00147371	5.14505e-05	6.33407e-05		17	1.78123e-05
	375	gga	G	671	226	2	3	0.000603478	0.000445266	3.54831e-06	3.51893e-06		1	1.04778e-06
	375	ggc	G	1650	1034	17	14	0.00148396	0.00203719	3.01606e-05	1.64217e-05		70	7.33448e-05
	375	ggg	G	2879	1231	19	17	0.00258929	0.00242532	3.37089e-05	1.99406e-05		28	2.93379e-05
	375	ggt	G	756	246		5	0.000679925	0.00048467	0	5.86488e-06		6	6.2867e-06
	375	gta	V	1389	973	10	21	0.00124923	0.00191701	1.77415e-05	2.46325e-05		19	1.99079e-05
	375	gtc	V	901	419	5	3	0.000810333	0.000825515	8.87077e-06	3.51893e-06		6	6.2867e-06
	375	gtg	V	1181	725	9	18	0.00106216	0.0014284	1.59674e-05	2.11136e-05		9	9.43005e-06
	375	gtt	V	2405	1007	10	22	0.00216299	0.00198399	1.77415e-05	2.58055e-05		19	1.99079e-05
	375	taa	*	2141	1245	73	39	0.00192555	0.0024529	0.000129513	4.57461e-05		20	2.09557e-05
	375	tac	Y	1475	1154	31428	4536	0.00132657	0.00227361	0.0557581	0.00532062		862	0.000903189
	375	tag	*	4176	1675	72	103	0.00375577	0.00330009	0.000127739	0.000120817		36	3.77202e-05
	375	tat	Y	2427	1001	27519	26870	0.00218277	0.00197217	0.0488229	0.0315179		1253	0.00131287
	375	tca	S	1841	1035	1796	4216	0.00165574	0.00203916	0.00318638	0.00494527		178	0.000186505
	375	tcc	S	1903	964	1083	1578	0.0017115	0.00189928	0.00192141	0.00185096		92	9.6396e-05
	375	tcg	S	1946	1054	302	4733	0.00175018	0.00207659	0.000535794	0.0055517		143	0.000149833
	375	tct	S	2861	2016	1960	7825	0.0025731	0.00397193	0.00347734	0.00917854		308	0.000322717
	375	tga	*	856	444	7	15	0.000769862	0.00087477	1.24191e-05	1.75946e-05		8	8.38226e-06
	375	tgc	C	1677	910	900	1571	0.00150825	0.00179288	0.00159674	0.00184275		109	0.000114208
	375	tgg	W	1364	1016	4223	12920	0.00122674	0.00200173	0.00749225	0.0151549		371	0.000388728
	375	tgt	C	1187	727	1451	317	0.00106755	0.00143234	0.0025743	0.000371834		73	7.64882e-05
	375	tta	L	896	737	410	2395	0.000805837	0.00145204	0.000727403	0.00280928		90	9.43005e-05
	375	ttc	F	3778	2033	54935	49437	0.00339782	0.00400542	0.0974631	0.0579884		2522	0.00264251
	375	ttg	L	1742	792	700	910	0.0015667	0.0015604	0.00124191	0.00106741		37	3.8768e-05
	375	ttt	F	2735	1357	36761	30048	0.00245978	0.00267357	0.0652197	0.0352456		1505	0.00157691
	376	aaa	K	3334	1577	18	21	0.0029985	0.00310701	3.19348e-05	2.46325e-05		25	2.61946e-05
	376	aac	N	2505	1104	13	14	0.00225292	0.0021751	2.3064e-05	1.64217e-05		26	2.72424e-05
	376	aag	K	1557	416	8	3	0.00140032	0.000819604	1.41932e-05	3.51893e-06		9	9.43005e-06
	376	aat	N	1108	557	4	15	0.000996503	0.0010974	7.09662e-06	1.75946e-05		12	1.25734e-05
	376	aca	T	1781	793	11	80	0.00160178	0.00156237	1.95157e-05	9.38381e-05		23	2.4099e-05
	376	acc	T	2201	550	24	50	0.00197952	0.00108361	4.25797e-05	5.86488e-05		27	2.82901e-05
	376	acg	T	1201	891	68	358	0.00108014	0.00175545	0.000120642	0.000419926		81	8.48704e-05
	376	act	T	2151	595	11	65	0.00193455	0.00117227	1.95157e-05	7.62435e-05		17	1.78123e-05
	376	aga	R	3291	1425	22	25	0.00295983	0.00280754	3.90314e-05	2.93244e-05		17	1.78123e-05
	376	agc	S	1489	377	2	8	0.00133916	0.000742766	3.54831e-06	9.38381e-06		6	6.2867e-06
	376	agg	R	1614	194	2	2	0.00145159	0.000382219	3.54831e-06	2.34595e-06		7	7.33448e-06
	376	agt	S	466	243	9	14	0.000419107	0.000478759	1.59674e-05	1.64217e-05		10	1.04778e-05
	376	ata	I	1998	551	17	18	0.00179694	0.00108558	3.01606e-05	2.11136e-05		15	1.57167e-05
	376	atc	I	842	298		9	0.000757271	0.00058712	0	1.05568e-05		10	1.04778e-05
	376	atg	M	463	348	9	13	0.000416409	0.000685631	1.59674e-05	1.52487e-05		7	7.33448e-06
	376	att	I	841	671	11	14	0.000756371	0.00132201	1.95157e-05	1.64217e-05		78	8.17271e-05
	376	caa	Q	2778	994	8	20	0.00249845	0.00195838	1.41932e-05	2.34595e-05		19	1.99079e-05
	376	cac	H	1483	630	11	4	0.00133377	0.00124123	1.95157e-05	4.69191e-06		10	1.04778e-05
	376	cag	Q	1717	792	5	21	0.00154422	0.0015604	8.87077e-06	2.46325e-05		22	2.30512e-05
	376	cat	H	1556	603	6	10	0.00139942	0.00118803	1.06449e-05	1.17298e-05		7	7.33448e-06
	376	cca	P	3418	1704	257	39	0.00307405	0.00335723	0.000455958	4.57461e-05		39	4.08635e-05
	376	ccc	P	4290	1983	19	33	0.0038583	0.00390691	3.37089e-05	3.87082e-05		40	4.19113e-05
	376	ccg	P	2696	1091	7	18	0.0024247	0.00214949	1.24191e-05	2.11136e-05		19	1.99079e-05
	376	cct	P	2718	1452	11	18	0.00244449	0.00286073	1.95157e-05	2.11136e-05		26	2.72424e-05
	376	cga	R	918	600	5	10	0.000825623	0.00118212	8.87077e-06	1.17298e-05		10	1.04778e-05
	376	cgc	R	2245	1482	14	20	0.00201909	0.00291984	2.48382e-05	2.34595e-05		19	1.99079e-05
	376	cgg	R	1596	566	8	9	0.0014354	0.00111513	1.41932e-05	1.05568e-05		12	1.25734e-05
	376	cgt	R	968	422		3	0.000870591	0.000831426	0	3.51893e-06		3	3.14335e-06
	376	cta	L	1635	523	3	20	0.00147047	0.00103042	5.32246e-06	2.34595e-05		9	9.43005e-06
	376	ctc	L	2341	856	10	24	0.00210543	0.00168649	1.77415e-05	2.81514e-05		25	2.61946e-05
	376	ctg	L	2487	650	10	8	0.00223674	0.00128063	1.77415e-05	9.38381e-06		7	7.33448e-06
	376	ctt	L	4451	1704	32	39	0.0040031	0.00335723	5.67729e-05	4.57461e-05		224	0.000234703
	376	gaa	E	957	419	6	4	0.000860698	0.000825515	1.06449e-05	4.69191e-06		6	6.2867e-06
	376	gac	D	909	471	7	11	0.000817528	0.000927965	1.24191e-05	1.29027e-05		8	8.38226e-06
	376	gag	E	1717	250	7	5	0.00154422	0.000492551	1.24191e-05	5.86488e-06		3	3.14335e-06
	376	gat	D	1807	713	8	7	0.00162516	0.00140475	1.41932e-05	8.21084e-06		19	1.99079e-05
	376	gca	A	4249	1706	27	28	0.00382143	0.00336117	4.79022e-05	3.28433e-05		26	2.72424e-05
	376	gcc	A	825	498	18	21	0.000741981	0.000981161	3.19348e-05	2.46325e-05		13	1.36212e-05
	376	gcg	A	1371	873	14	16	0.00123304	0.00171999	2.48382e-05	1.87676e-05		18	1.88601e-05
	376	gct	A	1171	546	17	11	0.00105316	0.00107573	3.01606e-05	1.29027e-05		11	1.15256e-05
	376	gga	G	2875	1217	14	21	0.00258569	0.00239774	2.48382e-05	2.46325e-05		23	2.4099e-05
	376	ggc	G	2560	1025	7	22	0.00230239	0.00201946	1.24191e-05	2.58055e-05		23	2.4099e-05
	376	ggg	G	4690	2434	31	35	0.00421805	0.00479547	5.49988e-05	4.10542e-05		58	6.07714e-05
	376	ggt	G	2365	515	4	4	0.00212701	0.00101465	7.09662e-06	4.69191e-06		9	9.43005e-06
	376	gta	V	1568	317	5	9	0.00141021	0.000624554	8.87077e-06	1.05568e-05		7	7.33448e-06
	376	gtc	V	2839	1187	27	51	0.00255331	0.00233863	4.79022e-05	5.98218e-05		26	2.72424e-05
	376	gtg	V	1514	383		4	0.00136165	0.000754588	0	4.69191e-06		2	2.09557e-06
	376	gtt	V	1071	449	35	8	0.000963227	0.000884621	6.20954e-05	9.38381e-06		115	0.000120495
	376	taa	*	2007	1113	26	19	0.00180504	0.00219284	4.6128e-05	2.22866e-05		26	2.72424e-05
	376	tac	Y	1860	886	710	1576	0.00167283	0.0017456	0.00125965	0.00184861		89	9.32527e-05
	376	tag	*	2046	1646	22	27	0.00184011	0.00324295	3.90314e-05	3.16704e-05		38	3.98158e-05
	376	tat	Y	887	219	247	9	0.000797742	0.000431474	0.000438216	1.05568e-05		27	2.82901e-05
	376	tca	S	1547	810	59	26	0.00139133	0.00159586	0.000104675	3.04974e-05		21	2.20034e-05
	376	tcc	S	3123	1235	12	20	0.00280874	0.0024332	2.12898e-05	2.34595e-05		24	2.51468e-05
	376	tcg	S	3982	1302	17	26	0.0035813	0.0025652	3.01606e-05	3.04974e-05		21	2.20034e-05
	376	tct	S	1319	781	19	14	0.00118627	0.00153873	3.37089e-05	1.64217e-05		126	0.000132021
	376	tga	*	984	191	3	1	0.000884981	0.000376309	5.32246e-06	1.17298e-06		8	8.38226e-06
	376	tgc	C	1185	528	3	12	0.00106575	0.00104027	5.32246e-06	1.40757e-05		6	6.2867e-06
	376	tgg	W	996	1384	12	22	0.000895774	0.00272676	2.12898e-05	2.58055e-05		19	1.99079e-05
	376	tgt	C	1606	884	6	9	0.00144439	0.00174166	1.06449e-05	1.05568e-05		31	3.24813e-05
	376	tta	L	1169	371	6	6	0.00105136	0.000730945	1.06449e-05	7.03786e-06		19	1.99079e-05
	376	ttc	F	1025	675	121	8277	0.000921855	0.00132989	0.000214673	0.00970873		332	0.000347864
	376	ttg	L	3021	689	10	13	0.002717	0.00135747	1.77415e-05	1.52487e-05		16	1.67645e-05
	377	aaa	K	4998	1634	25	24	0.00449506	0.00321931	4.43538e-05	2.81514e-05		63	6.60103e-05
	377	aac	N	2088	803	1369	85	0.00187789	0.00158207	0.00242882	9.9703e-05		134	0.000140403
	377	aag	K	1269	966	18	23	0.0011413	0.00190322	3.19348e-05	2.69785e-05		25	2.61946e-05
	377	aca	T	2521	1029	3583	7086	0.00226731	0.00202734	0.00635679	0.00831171		384	0.000402349
	377	acc	T	1329	724	835	544	0.00119526	0.00142643	0.00148142	0.000638099		75	7.85837e-05
	377	acg	T	1557	362	1032	30	0.00140032	0.000713213	0.00183093	3.51893e-05		41	4.29591e-05
	377	act	T	2020	982	7287	3558	0.00181673	0.00193474	0.0129283	0.00417345		438	0.000458929
	377	aga	R	1984	957	11	13	0.00178435	0.00188548	1.95157e-05	1.52487e-05		23	2.4099e-05
	377	agc	S	1225	298	2	2	0.00110173	0.00058712	3.54831e-06	2.34595e-06		4	4.19113e-06
	377	agg	R	1557	724	7	19	0.00140032	0.00142643	1.24191e-05	2.22866e-05		10	1.04778e-05
	377	agt	S	1656	821	15	32	0.00148936	0.00161754	2.66123e-05	3.75352e-05		67	7.02015e-05
	377	ata	I	1840	464	1494	2011	0.00165484	0.000914174	0.00265059	0.00235886		135	0.000141451
	377	atc	I	1191	374	188	1059	0.00107115	0.000736856	0.000333541	0.00124218		28	2.93379e-05
	377	atg	M	831	582	214	636	0.000747377	0.00114666	0.000379669	0.000746013		49	5.13414e-05
	377	att	I	1296	724	411	809	0.00116559	0.00142643	0.000729177	0.000948938		65	6.81059e-05
	377	caa	Q	2636	821	6	15	0.00237074	0.00161754	1.06449e-05	1.75946e-05		19	1.99079e-05
	377	cac	H	1403	1014	7	14	0.00126182	0.00199779	1.24191e-05	1.64217e-05		20	2.09557e-05
	377	cag	Q	937	356	7	18	0.000842711	0.000701392	1.24191e-05	2.11136e-05		6	6.2867e-06
	377	cat	H	1608	502	6	15	0.00144619	0.000989042	1.06449e-05	1.75946e-05		92	9.6396e-05
	377	cca	P	2454	1113	352	285	0.00220706	0.00219284	0.000624502	0.000334298		44	4.61025e-05
	377	ccc	P	3216	1195	512	412	0.00289238	0.00235439	0.000908367	0.000483266		79	8.27749e-05
	377	ccg	P	2775	1505	940	756	0.00249575	0.00296515	0.0016677	0.00088677		117	0.000122591
	377	cct	P	1710	738	149	679	0.00153792	0.00145401	0.000264349	0.000796451		57	5.97236e-05
	377	cga	R	1095	630	11	11	0.000984811	0.00124123	1.95157e-05	1.29027e-05		16	1.67645e-05
	377	cgc	R	2124	685	6	9	0.00191026	0.00134959	1.06449e-05	1.05568e-05		10	1.04778e-05
	377	cgg	R	1575	452	8	32	0.00141651	0.000890532	1.41932e-05	3.75352e-05		8	8.38226e-06
	377	cgt	R	2365	1140	11	24	0.00212701	0.00224603	1.95157e-05	2.81514e-05		30	3.14335e-05
	377	cta	L	1554	853	741	38	0.00139762	0.00168058	0.00131465	4.45731e-05		48	5.02936e-05
	377	ctc	L	2100	974	609	5288	0.00188868	0.00191898	0.00108046	0.0062027		185	0.00019384
	377	ctg	L	1456	883	1947	18808	0.00130948	0.00173969	0.00345428	0.0220613		646	0.000676868
	377	ctt	L	2261	766	2052	7211	0.00203348	0.00150918	0.00364056	0.00845833		267	0.000279758
	377	gaa	E	1303	537	11	5	0.00117188	0.001058	1.95157e-05	5.86488e-06		13	1.36212e-05
	377	gac	D	1443	369	8	7	0.00129779	0.000727005	1.41932e-05	8.21084e-06		13	1.36212e-05
	377	gag	E	1829	612	11	27	0.00164495	0.00120576	1.95157e-05	3.16704e-05		19	1.99079e-05
	377	gat	D	1330	331	9	25	0.00119616	0.000652137	1.59674e-05	2.93244e-05		110	0.000115256
	377	gca	A	1011	617	968	769	0.000909264	0.00121562	0.00171738	0.000902019		88	9.22049e-05
	377	gcc	A	1363	631	234	189	0.00122584	0.0012432	0.000415152	0.000221693		16	1.67645e-05
	377	gcg	A	2464	1471	861	1621	0.00221605	0.00289817	0.00152755	0.00190139		138	0.000144594
	377	gct	A	2046	1123	347	266	0.00184011	0.00221254	0.000615631	0.000312012		47	4.92458e-05
	377	gga	G	950	414	4	20	0.000854403	0.000815664	7.09662e-06	2.34595e-05		7	7.33448e-06
	377	ggc	G	1713	641	11	10	0.00154062	0.0012629	1.95157e-05	1.17298e-05		20	2.09557e-05
	377	ggg	G	4218	1448	19	21	0.00379355	0.00285285	3.37089e-05	2.46325e-05		32	3.35291e-05
	377	ggt	G	3886	1204	15	14	0.00349496	0.00237212	2.66123e-05	1.64217e-05		20	2.09557e-05
	377	gta	V	2421	655	5732	2328	0.00217738	0.00129048	0.0101694	0.00273069		221	0.00023156
	377	gtc	V	1093	999	49811	20288	0.000983013	0.00196823	0.0883724	0.0237973		1932	0.00202432
	377	gtg	V	2084	1001	22270	10538	0.00187429	0.00197217	0.0395104	0.0123608		1010	0.00105826
	377	gtt	V	2366	1513	12626	64539	0.00212791	0.00298092	0.0224005	0.0757027		1965	0.00205889
	377	taa	*	2171	1536	15	17	0.00195253	0.00302623	2.66123e-05	1.99406e-05		31	3.24813e-05
	377	tac	Y	940	149	1		0.000845409	0.00029356	1.77415e-06	0		4	4.19113e-06
	377	tag	*	1220	1215	13	10	0.00109723	0.0023938	2.3064e-05	1.17298e-05		24	2.51468e-05
	377	tat	Y	1843	503	4	8	0.00165754	0.000991012	7.09662e-06	9.38381e-06		23	2.4099e-05
	377	tca	S	2036	1060	26	30	0.00183112	0.00208841	4.6128e-05	3.51893e-05		20	2.09557e-05
	377	tcc	S	2335	855	269	33	0.00210003	0.00168452	0.000477247	3.87082e-05		31	3.24813e-05
	377	tcg	S	2316	929	25	29	0.00208294	0.00183032	4.43538e-05	3.40163e-05		21	2.20034e-05
	377	tct	S	1761	980	3340	1773	0.00158379	0.0019308	0.00592567	0.00207969		197	0.000206413
	377	tga	*	2284	777	6	8	0.00205416	0.00153085	1.06449e-05	9.38381e-06		19	1.99079e-05
	377	tgc	C	2037	556	2554	324	0.00183202	0.00109543	0.00453119	0.000380044		72	7.54404e-05
	377	tgg	W	2402	782	12	8	0.00216029	0.0015407	2.12898e-05	9.38381e-06		16	1.67645e-05
	377	tgt	C	1344	1193	2786	1200	0.00120875	0.00235045	0.00494279	0.00140757		177	0.000185458
	377	tta	L	1603	829	3861	1927	0.00144169	0.0016333	0.00685001	0.00226033		238	0.000249372
	377	ttc	F	2129	1124	16	32	0.00191476	0.00221451	2.83865e-05	3.75352e-05		14	1.4669e-05
	377	ttg	L	2694	1997	1965	7626	0.00242291	0.00393449	0.00348621	0.00894512		474	0.000496649
	377	ttt	F	2860	1462	14	32	0.0025722	0.00288044	2.48382e-05	3.75352e-05		30	3.14335e-05
	378	aaa	K	2530	1799	15	24	0.00227541	0.00354439	2.66123e-05	2.81514e-05		41	4.29591e-05
	378	aac	N	822	158		3	0.000739283	0.000311292	0	3.51893e-06		1	1.04778e-06
	378	aag	K	1145	648	9	7	0.00102978	0.00127669	1.59674e-05	8.21084e-06		5	5.23892e-06
	378	aat	N	1051	517	5	7	0.000945239	0.00101859	8.87077e-06	8.21084e-06		17	1.78123e-05
	378	aca	T	1612	416	9	11	0.00144979	0.000819604	1.59674e-05	1.29027e-05		2	2.09557e-06
	378	acc	T	1307	697	5	12	0.00117548	0.00137323	8.87077e-06	1.40757e-05		20	2.09557e-05
	378	acg	T	692	610	6	11	0.000622365	0.00120182	1.06449e-05	1.29027e-05		14	1.4669e-05
	378	act	T	991	268	3	4	0.000891277	0.000528014	5.32246e-06	4.69191e-06		7	7.33448e-06
	378	aga	R	567	243	1	5	0.000509943	0.000478759	1.77415e-06	5.86488e-06		6	6.2867e-06
	378	agc	S	657	232	3	2	0.000590887	0.000457087	5.32246e-06	2.34595e-06		6	6.2867e-06
	378	agg	R	1673	673	2	8	0.00150465	0.00132595	3.54831e-06	9.38381e-06		14	1.4669e-05
	378	agt	S	847	181		2	0.000761767	0.000356607	0	2.34595e-06		21	2.20034e-05
	378	ata	I	700	403	5	12	0.00062956	0.000793992	8.87077e-06	1.40757e-05		10	1.04778e-05
	378	atc	I	1298	1089	8	20	0.00116738	0.00214555	1.41932e-05	2.34595e-05		19	1.99079e-05
	378	atg	M	1106	226	2	1	0.000994705	0.000445266	3.54831e-06	1.17298e-06		3	3.14335e-06
	378	att	I	814	620	4	13	0.000732088	0.00122153	7.09662e-06	1.52487e-05		13	1.36212e-05
	378	caa	Q	922	696	3	16	0.00082922	0.00137126	5.32246e-06	1.87676e-05		12	1.25734e-05
	378	cac	H	1937	727	5	12	0.00174208	0.00143234	8.87077e-06	1.40757e-05		12	1.25734e-05
	378	cag	Q	1323	832	9	14	0.00118987	0.00163921	1.59674e-05	1.64217e-05		18	1.88601e-05
	378	cat	H	867	403	6	4	0.000779755	0.000793992	1.06449e-05	4.69191e-06		2	2.09557e-06
	378	cca	P	1265	538	9	10	0.0011377	0.00105997	1.59674e-05	1.17298e-05		15	1.57167e-05
	378	ccc	P	3100	848	6	11	0.00278805	0.00167073	1.06449e-05	1.29027e-05		24	2.51468e-05
	378	ccg	P	1245	696	4	18	0.00111972	0.00137126	7.09662e-06	2.11136e-05		20	2.09557e-05
	378	cct	P	1110	240	2	4	0.000998302	0.000472849	3.54831e-06	4.69191e-06		7	7.33448e-06
	378	cga	R	339	119	1	1	0.000304887	0.000234454	1.77415e-06	1.17298e-06			0
	378	cgc	R	2427	1070	14	18	0.00218277	0.00210812	2.48382e-05	2.11136e-05		29	3.03857e-05
	378	cgg	R	846	391	8	8	0.000760868	0.000770349	1.41932e-05	9.38381e-06		10	1.04778e-05
	378	cgt	R	1108	857	8	15	0.000996503	0.00168846	1.41932e-05	1.75946e-05		114	0.000119447
	378	cta	L	841	336	5	7	0.000756371	0.000661988	8.87077e-06	8.21084e-06		9	9.43005e-06
	378	ctc	L	2565	1029	10	11	0.00230689	0.00202734	1.77415e-05	1.29027e-05		24	2.51468e-05
	378	ctg	L	1404	1019	13	23	0.00126272	0.00200764	2.3064e-05	2.69785e-05		24	2.51468e-05
	378	ctt	L	1292	590	7	11	0.00116199	0.00116242	1.24191e-05	1.29027e-05		15	1.57167e-05
	378	gaa	E	2453	685	5	7	0.00220616	0.00134959	8.87077e-06	8.21084e-06		12	1.25734e-05
	378	gac	D	2582	807	5	9	0.00232218	0.00158995	8.87077e-06	1.05568e-05		15	1.57167e-05
	378	gag	E	1077	688	7	11	0.000968623	0.0013555	1.24191e-05	1.29027e-05		13	1.36212e-05
	378	gat	D	1157	210		3	0.00104057	0.000413743	0	3.51893e-06		3	3.14335e-06
	378	gca	A	803	588	5	4	0.000722195	0.00115848	8.87077e-06	4.69191e-06		15	1.57167e-05
	378	gcc	A	1206	691	6	13	0.00108464	0.00136141	1.06449e-05	1.52487e-05		14	1.4669e-05
	378	gcg	A	2387	1110	17	21	0.0021468	0.00218692	3.01606e-05	2.46325e-05		17	1.78123e-05
	378	gct	A	2878	994	8	15	0.00258839	0.00195838	1.41932e-05	1.75946e-05		21	2.20034e-05
	378	gga	G	798	460	7	10	0.000717698	0.000906293	1.24191e-05	1.17298e-05		14	1.4669e-05
	378	ggc	G	19	358	5	1	1.70881e-05	0.000705333	8.87077e-06	1.17298e-06		7	7.33448e-06
	378	ggg	G	6309	2594	34	47	0.00567413	0.00511071	6.03212e-05	5.51299e-05		53	5.55325e-05
	378	ggt	G	1758	980	7	15	0.00158109	0.0019308	1.24191e-05	1.75946e-05		26	2.72424e-05
	378	gta	V	1502	858	15	13	0.00135086	0.00169043	2.66123e-05	1.52487e-05		21	2.20034e-05
	378	gtc	V	1929	724	25	41	0.00173489	0.00142643	4.43538e-05	4.8092e-05		39	4.08635e-05
	378	gtg	V	2761	1135	48	82	0.00248316	0.00223618	8.51594e-05	9.61841e-05		44	4.61025e-05
	378	gtt	V	2338	734	30	61	0.00210273	0.00144613	5.32246e-05	7.15516e-05		35	3.66724e-05
	378	taa	*	2437	1356	15	39	0.00219177	0.00267159	2.66123e-05	4.57461e-05		29	3.03857e-05
	378	tac	Y	1315	663	278	24	0.00118267	0.00130624	0.000493215	2.81514e-05		31	3.24813e-05
	378	tag	*	1328	960	5	16	0.00119436	0.00189139	8.87077e-06	1.87676e-05		22	2.30512e-05
	378	tat	Y	797	395	10	20	0.000716799	0.00077823	1.77415e-05	2.34595e-05		433	0.00045369
	378	tca	S	1904	745	5	12	0.0017124	0.0014678	8.87077e-06	1.40757e-05		17	1.78123e-05
	378	tcc	S	2065	512	5	5	0.0018572	0.00100874	8.87077e-06	5.86488e-06		13	1.36212e-05
	378	tcg	S	1371	538	7	11	0.00123304	0.00105997	1.24191e-05	1.29027e-05		9	9.43005e-06
	378	tct	S	1494	737	8	18	0.00134366	0.00145204	1.41932e-05	2.11136e-05		95	9.95394e-05
	378	tga	*	2107	1197	9	20	0.00189498	0.00235833	1.59674e-05	2.34595e-05		54	5.65803e-05
	378	tgc	C	1332	752	916	1705	0.00119796	0.00148159	0.00162512	0.00199992		267	0.000279758
	378	tgg	W	1689	691	10	11	0.00151904	0.00136141	1.77415e-05	1.29027e-05		62	6.49626e-05
	378	tta	L	1393	506	5	7	0.00125282	0.000996923	8.87077e-06	8.21084e-06		13	1.36212e-05
	378	ttc	F	1317	778	7	8	0.00118447	0.00153282	1.24191e-05	9.38381e-06		17	1.78123e-05
	378	ttg	L	3716	1290	12	15	0.00334206	0.00254156	2.12898e-05	1.75946e-05		33	3.45768e-05
	378	ttt	F	1780	1409	17	22	0.00160088	0.00277602	3.01606e-05	2.58055e-05		807	0.000845561
	379	aaa	K	1392	382	28	28	0.00125192	0.000752617	4.96763e-05	3.28433e-05		16	1.67645e-05
	379	aac	N	2006	1110	30	733	0.00180414	0.00218692	5.32246e-05	0.000859792		72	7.54404e-05
	379	aag	K	1476	386	2	22	0.00132747	0.000760498	3.54831e-06	2.58055e-05		11	1.15256e-05
	379	aat	N	817	458	21	132	0.000734786	0.000902353	3.72572e-05	0.000154833		19	1.99079e-05
	379	aca	T	1424	707	6	11	0.0012807	0.00139293	1.06449e-05	1.29027e-05		14	1.4669e-05
	379	acc	T	391	605	8	5	0.000351654	0.00119197	1.41932e-05	5.86488e-06		11	1.15256e-05
	379	acg	T	260	182	1	5	0.000233837	0.000358577	1.77415e-06	5.86488e-06		5	5.23892e-06
	379	act	T	103	106			9.26352e-05	0.000208841	0	0		2	2.09557e-06
	379	aga	R	945	602	16	45	0.000849906	0.00118606	2.83865e-05	5.27839e-05		522	0.000546943
	379	agc	S	1170	722	7	11	0.00105226	0.00142249	1.24191e-05	1.29027e-05		16	1.67645e-05
	379	agg	R	1482	804	13	64	0.00133287	0.00158404	2.3064e-05	7.50705e-05		28	2.93379e-05
	379	agt	S	1133	321	2	3	0.00101899	0.000632435	3.54831e-06	3.51893e-06		12	1.25734e-05
	379	ata	I	2351	833	7	14	0.00211442	0.00164118	1.24191e-05	1.64217e-05		13	1.36212e-05
	379	atc	I	1645	595	9	20	0.00147947	0.00117227	1.59674e-05	2.34595e-05		15	1.57167e-05
	379	atg	M	1156	453	117	53	0.00103967	0.000892502	0.000207576	6.21678e-05		18	1.88601e-05
	379	att	I	948	403	3	7	0.000852604	0.000793992	5.32246e-06	8.21084e-06		14	1.4669e-05
	379	caa	Q	842	401	832	425	0.000757271	0.000790051	0.0014761	0.000498515		58	6.07714e-05
	379	cac	H	1833	1003	16	68	0.00164855	0.00197611	2.83865e-05	7.97624e-05		31	3.24813e-05
	379	cag	Q	1438	998	1399	6363	0.0012933	0.00196626	0.00248204	0.00746365		468	0.000490362
	379	cat	H	1173	480	69	16	0.00105496	0.000945697	0.000122417	1.87676e-05		22	2.30512e-05
	379	cca	P	852	656	11	14	0.000766264	0.00129245	1.95157e-05	1.64217e-05		15	1.57167e-05
	379	ccc	P	4076	2170	10	38	0.00366584	0.00427534	1.77415e-05	4.45731e-05		56	5.86759e-05
	379	ccg	P	937	478	1	7	0.000842711	0.000941757	1.77415e-06	8.21084e-06		17	1.78123e-05
	379	cct	P	1284	575	3	6	0.00115479	0.00113287	5.32246e-06	7.03786e-06		18	1.88601e-05
	379	cga	R	1416	808	6	23	0.00127351	0.00159192	1.06449e-05	2.69785e-05		39	4.08635e-05
	379	cgc	R	1578	1073	18	19	0.00141921	0.00211403	3.19348e-05	2.22866e-05		20	2.09557e-05
	379	cgg	R	1715	533	3	25	0.00154242	0.00105012	5.32246e-06	2.93244e-05		15	1.57167e-05
	379	cgt	R	1605	1027	18	17	0.00144349	0.0020234	3.19348e-05	1.99406e-05		23	2.4099e-05
	379	cta	L	672	100	1	2	0.000604377	0.00019702	1.77415e-06	2.34595e-06		2	2.09557e-06
	379	ctc	L	1410	445	1	8	0.00126811	0.00087674	1.77415e-06	9.38381e-06		10	1.04778e-05
	379	ctg	L	568	562	39	7	0.000510843	0.00110725	6.9192e-05	8.21084e-06		12	1.25734e-05
	379	ctt	L	1949	679	4	12	0.00175287	0.00133777	7.09662e-06	1.40757e-05		17	1.78123e-05
	379	gaa	E	708	255	9	24	0.000636755	0.000502402	1.59674e-05	2.81514e-05		184	0.000192792
	379	gac	D	1347	640	61	28	0.00121145	0.00126093	0.000108223	3.28433e-05		21	2.20034e-05
	379	gag	E	1130	853	183	93	0.00101629	0.00168058	0.00032467	0.000109087		85	8.90616e-05
	379	gat	D	794	293	18	9	0.000714101	0.000577269	3.19348e-05	1.05568e-05		6	6.2867e-06
	379	gca	A	1480	808	1102	1560	0.00133107	0.00159192	0.00195512	0.00182984		186	0.000194888
	379	gcc	A	2491	1042	1122	1209	0.00224033	0.00205295	0.0019906	0.00141813		123	0.000128877
	379	gcg	A	2011	1205	175	718	0.00180864	0.00237409	0.000310477	0.000842197		76	7.96315e-05
	379	gct	A	1435	512	232	195	0.0012906	0.00100874	0.000411604	0.00022873		38	3.98158e-05
	379	ggc	G	2283	933	165	5012	0.00205326	0.0018382	0.000292735	0.00587896		295	0.000309096
	379	ggg	G	5899	2284	647	3430	0.00530539	0.00449994	0.00114788	0.00402331		506	0.000530178
	379	ggt	G	1711	1180	323	905	0.00153882	0.00232484	0.000573052	0.00106154		88	9.22049e-05
	379	gta	V	507	412	10	47	0.000455981	0.000811723	1.77415e-05	5.51299e-05		4664	0.00488686
	379	gtc	V	1889	699	7	50	0.00169891	0.00137717	1.24191e-05	5.86488e-05		24	2.51468e-05
	379	gtg	V	1721	602	12	15	0.00154782	0.00118606	2.12898e-05	1.75946e-05		20	2.09557e-05
	379	gtt	V	1534	1077	23	30	0.00137964	0.00212191	4.08055e-05	3.51893e-05		24	2.51468e-05
	379	taa	*	409	143	2	2	0.000367843	0.000281739	3.54831e-06	2.34595e-06		7	7.33448e-06
	379	tac	Y	473	193	25	7	0.000425403	0.000380249	4.43538e-05	8.21084e-06		5	5.23892e-06
	379	tag	*	2113	1706	13	31	0.00190037	0.00336117	2.3064e-05	3.63623e-05		35	3.66724e-05
	379	tat	Y	699	362	105	97	0.00062866	0.000713213	0.000186286	0.000113779		32	3.35291e-05
	379	tca	S	671	405	6	6	0.000603478	0.000797932	1.06449e-05	7.03786e-06		14	1.4669e-05
	379	tcc	S	3535	2286	22	27	0.00317928	0.00450388	3.90314e-05	3.16704e-05		50	5.23892e-05
	379	tcg	S	1880	951	11	12	0.00169082	0.00187366	1.95157e-05	1.40757e-05		28	2.93379e-05
	379	tct	S	761	340	5	13	0.000684421	0.000669869	8.87077e-06	1.52487e-05		12	1.25734e-05
	379	tga	*	695	1166	25	49	0.000625063	0.00229726	4.43538e-05	5.74758e-05		4944	0.00518024
	379	tgc	C	1410	649	10	10	0.00126811	0.00127866	1.77415e-05	1.17298e-05		12	1.25734e-05
	379	tgg	W	2010	800	18	15	0.00180774	0.00157616	3.19348e-05	1.75946e-05		19	1.99079e-05
	379	tgt	C	2151	1119	8	19	0.00193455	0.00220466	1.41932e-05	2.22866e-05		26	2.72424e-05
	379	tta	L	1259	755	11	109	0.00113231	0.0014875	1.95157e-05	0.000127854		24	2.51468e-05
	379	ttc	F	396	549	47	172	0.000356151	0.00108164	8.33852e-05	0.000201752		20	2.09557e-05
	379	ttg	L	1549	643	11	25	0.00139313	0.00126684	1.95157e-05	2.93244e-05		24	2.51468e-05
	379	ttt	F	1457	809	68	41	0.00131038	0.00159389	0.000120642	4.8092e-05		16	1.67645e-05
	380	aaa	K	823	511	7	11	0.000740182	0.00100677	1.24191e-05	1.29027e-05		15	1.57167e-05
	380	aac	N	267	357	6	5	0.000240132	0.000703362	1.06449e-05	5.86488e-06		7	7.33448e-06
	380	aag	K	1300	1238	10	19	0.00116918	0.00243911	1.77415e-05	2.22866e-05		28	2.93379e-05
	380	aat	N	687	335	1		0.000617868	0.000660018	1.77415e-06	0		6	6.2867e-06
	380	aca	T	615	24	3	2	0.000553113	4.72849e-05	5.32246e-06	2.34595e-06		2	2.09557e-06
	380	acc	T	1850	435	16	14	0.00166384	0.000857038	2.83865e-05	1.64217e-05		14	1.4669e-05
	380	acg	T	739	373	51	106	0.000664635	0.000734886	9.04818e-05	0.000124336		27	2.82901e-05
	380	act	T	731	266	36	6	0.00065744	0.000524074	6.38695e-05	7.03786e-06		6	6.2867e-06
	380	aga	R	1590	343	7	9	0.00143	0.00067578	1.24191e-05	1.05568e-05		10	1.04778e-05
	380	agc	S	1761	322	6	81	0.00158379	0.000634405	1.06449e-05	9.50111e-05		8	8.38226e-06
	380	agg	R	2668	625	16	22	0.00239952	0.00123138	2.83865e-05	2.58055e-05		197	0.000206413
	380	agt	S	1136	178		3	0.00102169	0.000350696	0	3.51893e-06		1	1.04778e-06
	380	ata	I	440	180	1	2	0.000395723	0.000354636	1.77415e-06	2.34595e-06		4	4.19113e-06
	380	atc	I	1806	492	15	6	0.00162426	0.00096934	2.66123e-05	7.03786e-06		7	7.33448e-06
	380	atg	M	1072	998	448	316	0.000964126	0.00196626	0.000794821	0.000370661		85	8.90616e-05
	380	att	I	846	385	8	41	0.000760868	0.000758528	1.41932e-05	4.8092e-05		6	6.2867e-06
	380	caa	Q	491	120	3		0.000441591	0.000236424	5.32246e-06	0		3	3.14335e-06
	380	cac	H	687	333	17	7	0.000617868	0.000656077	3.01606e-05	8.21084e-06		10	1.04778e-05
	380	cag	Q	731	462	8	17	0.00065744	0.000910234	1.41932e-05	1.99406e-05		14	1.4669e-05
	380	cat	H	1590	715	22	12	0.00143	0.00140869	3.90314e-05	1.40757e-05		20	2.09557e-05
	380	cca	P	1538	737	5158	817	0.00138323	0.00145204	0.00915109	0.000958322		306	0.000320622
	380	ccc	P	4977	1644	12327	5738	0.00447617	0.00323901	0.02187	0.00673054		1063	0.00111379
	380	ccg	P	1457	643	3172	6164	0.00131038	0.00126684	0.00562762	0.00723023		465	0.000487219
	380	cct	P	1200	681	1968	1134	0.00107925	0.00134171	0.00349153	0.00133016		158	0.00016555
	380	cga	R	568	96		3	0.000510843	0.000189139	0	3.51893e-06		2	2.09557e-06
	380	cgc	R	4582	1730	12	26	0.00412092	0.00340845	2.12898e-05	3.04974e-05		33	3.45768e-05
	380	cgg	R	1679	312	5	5	0.00151004	0.000614703	8.87077e-06	5.86488e-06		74	7.75359e-05
	380	cgt	R	1186	628		6	0.00106665	0.00123729	0	7.03786e-06		14	1.4669e-05
	380	cta	L	402	258		4	0.000361547	0.000508312	0	4.69191e-06		7	7.33448e-06
	380	ctc	L	3322	1180	19	16	0.00298771	0.00232484	3.37089e-05	1.87676e-05		21	2.20034e-05
	380	ctg	L	1658	971	19	20	0.00149116	0.00191307	3.37089e-05	2.34595e-05		32	3.35291e-05
	380	ctt	L	2795	750	8	16	0.00251374	0.00147765	1.41932e-05	1.87676e-05		21	2.20034e-05
	380	gaa	E	698	431	5	13	0.000627761	0.000849157	8.87077e-06	1.52487e-05		8	8.38226e-06
	380	gac	D	435	365	5	1	0.000391226	0.000719124	8.87077e-06	1.17298e-06		7	7.33448e-06
	380	gag	E	800	501	14	24	0.000719497	0.000987072	2.48382e-05	2.81514e-05		456	0.000477789
	380	gat	D	930	525	8	8	0.000836415	0.00103436	1.41932e-05	9.38381e-06		13	1.36212e-05
	380	gca	A	1133	626	174	795	0.00101899	0.00123335	0.000308703	0.000932516		58	6.07714e-05
	380	gcc	A	3957	980	1172	443	0.00355881	0.0019308	0.00207931	0.000519629		133	0.000139355
	380	gcg	A	1725	664	23	18	0.00155142	0.00130821	4.08055e-05	2.11136e-05		99	0.000103731
	380	gct	A	2117	1245	2690	1646	0.00190397	0.0024529	0.00477247	0.00193072		284	0.00029757
	380	gga	G	2074	876	1890	2695	0.0018653	0.0017259	0.00335315	0.00316117		356	0.000373011
	380	ggc	G	3156	755	285	1316	0.00283842	0.0014875	0.000505634	0.00154364		186	0.000194888
	380	ggt	G	1866	549	596	1278	0.00167823	0.00108164	0.0010574	0.00149906		1603	0.0016796
	380	gta	V	846	226	160	11	0.000760868	0.000445266	0.000283865	1.29027e-05		13	1.36212e-05
	380	gtc	V	2103	1037	31	36	0.00189138	0.0020431	5.49988e-05	4.22272e-05		17	1.78123e-05
	380	gtg	V	3348	1070	113	213	0.00301109	0.00210812	0.000200479	0.000249844		4854	0.00508594
	380	gtt	V	4203	1514	52	114	0.00378006	0.00298289	9.2256e-05	0.000133719		33	3.45768e-05
	380	taa	*	959	534	5	6	0.000862497	0.00105209	8.87077e-06	7.03786e-06		15	1.57167e-05
	380	tac	Y	585	206	2	4	0.000526132	0.000405862	3.54831e-06	4.69191e-06		1	1.04778e-06
	380	tag	*	611	1542	20	25	0.000549516	0.00303805	3.54831e-05	2.93244e-05		25	2.61946e-05
	380	tat	Y	655	210	6	6	0.000589088	0.000413743	1.06449e-05	7.03786e-06		6	6.2867e-06
	380	tca	S	349	158	65	99	0.000313881	0.000311292	0.00011532	0.000116125		26	2.72424e-05
	380	tcc	S	2619	739	555	492	0.00235545	0.00145598	0.000984655	0.000577104		88	9.22049e-05
	380	tcg	S	232	227	590	25	0.000208654	0.000447236	0.00104675	2.93244e-05		40	4.19113e-05
	380	tct	S	1814	618	56	127	0.00163146	0.00121759	9.93526e-05	0.000148968		24	2.51468e-05
	380	tga	*	3859	952	5	17	0.00347067	0.00187563	8.87077e-06	1.99406e-05		17	1.78123e-05
	380	tgc	C	5811	1810	107	46	0.00522625	0.00356607	0.000189834	5.39569e-05		57	5.97236e-05
	380	tgg	W	487	300	22	52	0.000437994	0.000591061	3.90314e-05	6.09948e-05		4600	0.0048198
	380	tgt	C	1786	354	38	16	0.00160628	0.000697452	6.74178e-05	1.87676e-05		71	7.43926e-05
	380	tta	L	1185	782	9	8	0.00106575	0.0015407	1.59674e-05	9.38381e-06		24	2.51468e-05
	380	ttc	F	2222	706	12	10	0.0019984	0.00139096	2.12898e-05	1.17298e-05		13	1.36212e-05
	380	ttg	L	2938	1120	17	15	0.00264235	0.00220663	3.01606e-05	1.75946e-05		22	2.30512e-05
	380	ttt	F	4734	1941	24	44	0.00425762	0.00382416	4.25797e-05	5.1611e-05		61	6.39148e-05
